# Supplementary material for: Comparative Transcriptome Analysis Points to the Biological Processes of Hybrid Incompatibility between Brassica napus and B. oleracea
Source: Plants (Basel). 2023 Jul 12;12(14):2622. doi: 10.3390/plants12142622 (PMC10384443; doi:10.3390/plants12142622)
Supplement: Supplementary file 1 [file plants-12-02622-s001.zip]

Archive with 2 entries (2 files):
- Supplementary Figure_hybrid incompatibility.pdf
- Supplementary Table_hybrid incompatibility.xlsx
