# Supplementary material for: Comparative Transcriptome Analysis Points to the Biological Processes of Hybrid Incompatibility between Brassica napus and B. oleracea
Source: Plants (Basel). 2023 Jul 12;12(14):2622. doi: 10.3390/plants12142622 (PMC10384443; doi:10.3390/plants12142622)
Supplement: Supplementary file 1 [file plants-12-02622-s001.zip › Supplementary Table_hybrid incompatibility.xlsx]

## Sheet: S1
Supplementary Table S1. List of qRT-PCR primer sequences
GeneID	Arabidopsis homologue	Symbol	Description	Forward primer (5'—3‘)	Reverse primer (5'—3‘)
LOC106453030	AT3G01420	DOX1	Peroxidase superfamily protein	TGCGACGTACTCAAGAAGGAG	ACCCACGATACCTCCCAAGA
LOC106437235	AT5G54380	THE1	protein kinase family protein	CAACTCCAACTCCAGCAACATCT	TGGTGAGAAGTGGAGACGGAT
LOC106435427	AT1G21310	RSH	extensin 3	TCCTCCTCCGGTCAAGCAT	GGAGGAGGAGGGGATTTGTACT
LOC106390866	AT3G50260	ERF011	cooperatively regulated by ethylene and jasmonate 1	CAGCGATCAGGAGAAAGGC	TCCAATAACCCGCCAACAC
LOC106430798	AT1G73260	KTI1	kunitz trypsin inhibitor 1	CTCTCGTCTCCCGTCGTGG	AGCGCAGATCGTAGGTTCG
LOC106368861	AT1G12520	CCS	copper chaperone for SOD1	GGGTTATACGAGAATCTTTGCTAGG	TCCTGGAGACAACCCGCC
LOC106438243	AT2G45170	ATG8E	AUTOPHAGY 8E	AAATACCTTGTGCCATCAGAT	ACGTGTTCTCGCCACTGTA
LOC106358221	AT1G20620	CAT3	catalase 3	TCGGAGAAAGAGGTCCGGTT	TCAGCACAAGTGAGGTTGGAG
LOC106360950	AT4G09960	STK	K-box region and MADS-box transcription factor family protein	AGCGATCGAGGTCTTAGCC	CCATGGCCAGCTCCAGAG
LOC106436527	AT4G37930	SHM1	serine transhydroxymethyltransferase 1	TCCCTACGTGGACCTCGC	CCGCCTTGAAGACCAGGG
LOC106346305	AT1G08830	CSD1	copper/zinc superoxide dismutase 1	ACCCAGGAAGGAGACGGT	TGAAATGTGGGCCGGTGG
LOC106389407	AT2G13360	AGT1	alanine:glyoxylate aminotransferase	TGTCCACAACGAGACCGC	CACAAGCAGCAAAGCCGG
LOC106411335	AT4G25100	FSD1	Fe superoxide dismutase 1	TGACGTCTGGGAGCATGC	TGGCAGCGTGAAGTCTGG
LOC106421785	AT4G35090	CAT2	catalase 2	CCTGCTGTCTGCTCTGGG	GCGGGGGTCAGATAAGGC
LOC106408546	AT5G48070	XTH20	xyloglucan endotransglucosylase/hydrolase 20	TGGGAAGCTGAGCATTGGG	ATGGGGAGTTAGCAGCGC
LOC106450303	AT4G39090	RD19A	Papain family cysteine protease	TCCGGGGAGGAGCATGAT	TGTGTGACTCCGTGACGC
LOC106361224	AT4G33790	FAR3	Jojoba acyl CoA reductase-related male sterility protein	TGAATGGAACCACCGGCC	TGCCCTGGTGAGTCCCAT
LOC106406114	AT1G68010	HPR	hydroxypyruvate reductase	ATGTCGAAACCGGTGGCC	GAGTGCCAGGCATCGGTT
LOC106407020	AT5G22500	FAR1	fatty acid reductase 1	CGCAACAGCTCACTCTGGA	TTGGAGAGCCGTTGCGAG
LOC106405987	AT1G52870	-	Peroxisomal membrane 22 kDa (Mpv17/PMP22) family protein	GCACCGCTCCCAAGTCTT	GTACGATCCCCGCTCTGC

## Sheet: S2
Supplementary Table S2. List of DEGs in AE vs. Bna and NE vs. Bna
Gene_ID	Value of AE8	Value of Bna8	Log2 Fold change	Fold change	adjust P-value	Homologous arabidopsis gene	Annotation
LOC106354073	87.1015	0	8.75276	431.365	8.18291e-16	AT1G69490	NAC-like, activated by AP3/PI
LOC106394524	26.6657	0	8.04505	264.121	5.39283e-05	AT5G40690	histone-lysine N-methyltransferase trithorax-like protein
LOC106369808	32.8942	0	7.3479	162.906	1.29816e-06	AT4G36740	homeobox protein 40
LOC106409970	32.3103	0	7.32206	160.015	1.6606e-06	AT5G13170	senescence-associated gene 29
LOC106387609	126.321	0	6.96717	125.12	2.44422e-27	AT1G16950	transmembrane protein
LOC106450828	10.5106	0	6.70191	104.106	0.0416739	AT2G40000	ortholog of sugar beet HS1 PRO-1 2
LOC106370911	10.3159	0	6.67494	102.178	0.0453094	AT1G02470	Polyketide cyclase/dehydrase and lipid transport superfamily protein
LOC106445293	78.148	0	6.42635	86.0052	3.7005e-17	AT3G04070	NAC domain containing protein 47
LOC106426783	45.8378	0	6.24164	75.6696	6.19384e-10	AT4G37430	cytochrome P450, family 91, subfamily A, polypeptide 2
LOC106448958	48.5627	0	6.10256	68.7154	1.40117e-10	AT1G43080	Pectin lyase-like superfamily protein
LOC106446945	20.3399	0	6.06942	67.1547	0.000287228	AT2G30670	NAD(P)-binding Rossmann-fold superfamily protein
LOC106388481	79.1212	1.28685	5.91369	60.2836	1.38777e-17	AT5G50260	Cysteine proteinases superfamily protein
LOC106398627	12.165	0	5.91281	60.2465	0.0167137	AT1G80160	Lactoylglutathione lyase / glyoxalase I family protein
LOC106402388	17.7123	0	5.86985	58.4792	0.00104656	AT3G44300	nitrilase 2
LOC106364662	10.6079	0	5.71521	52.5349	0.035196	AT1G27670	transmembrane protein
LOC106414260	129.436	2.47472	5.68038	51.2818	3.99503e-29	AT2G03505	Carbohydrate-binding X8 domain superfamily protein
LOC106362197	19.9506	0	5.6265	49.4021	0.000341908	AT1G70830	MLP-like protein 28
LOC106454687	48.8547	1.08888	5.45913	43.9909	1.20288e-10	AT5G02230	Haloacid dehalogenase-like hydrolase (HAD) superfamily protein
LOC106349502	12.9436	0	5.41734	42.7348	0.0116554	AT3G15450	aluminum induced protein with YGL and LRDR motifs
LOC106346428	47.2976	1.08888	5.4124	42.5888	2.79238e-10	AT4G35690	hypothetical protein (DUF241)
LOC106405107	77.7587	1.97977	5.26714	38.5095	3.83713e-17	AT2G18550	homeobox protein 21
LOC106353830	22.5783	0	5.22004	37.2725	9.93569e-05	AT1G69490	NAC-like, activated by AP3/PI
LOC106365595	10.9972	0	5.18224	36.3085	0.0308184	AT1G78960	lupeol synthase 2
LOC106433845	10.6079	0	5.13024	35.0233	0.0377197	AT3G10090	Nucleic acid-binding, OB-fold-like protein
LOC106369049	13.4302	0	5.05555	33.2561	0.0100253	-	-
LOC106424238	46.6163	1.38584	5.04355	32.9806	5.39738e-10	AT3G57020	Calcium-dependent phosphotriesterase superfamily protein
LOC106394103	19.1721	0	4.98411	31.6495	0.000613544	AT1G43080	Pectin lyase-like superfamily protein
LOC106411335	15.9605	0	4.98264	31.6174	0.00300168	AT4G25100	Fe superoxide dismutase 1
LOC106353450	11.9704	0	4.88954	29.6413	0.0210662	AT1G77920	bZIP transcription factor family protein
LOC106419838	11.7757	0	4.86588	29.1593	0.0232265	AT1G09500	NAD(P)-binding Rossmann-fold superfamily protein
LOC106345884	261.888	8.90899	4.84909	28.8219	4.91442e-58	AT5G59320	lipid transfer protein 3
LOC106388417	59.9492	2.07876	4.82149	28.2757	8.66421e-13	AT5G50260	Cysteine proteinases superfamily protein
LOC106450494	21.2158	0	4.71521	26.2675	0.000268219	AT2G46530	auxin response factor 11
LOC106438508	51.9689	1.97977	4.68579	25.7373	6.64095e-11	AT4G33150	lysine-ketoglutarate reductase/saccharopine dehydrogenase bifunctional enzyme
LOC106349298	14.89	0	4.61945	24.5806	0.00604562	AT3G14850	TRICHOME BIREFRINGENCE-LIKE 41
LOC106421515	16.6417	0	4.55752	23.5478	0.00276871	AT1G76590	PLATZ transcription factor family protein
LOC106440263	12.7489	0	4.39548	21.0461	0.018747	AT4G17030	expansin-like B1
LOC106385360	693.795	32.8643	4.37147	20.6987	4.55959e-149	AT5G59310	lipid transfer protein 4
LOC106382017	41.653	1.97977	4.36656	20.6284	2.06718e-08	AT1G64140	WRKY transcription factor
LOC106399410	11.873	0	4.2928	19.6002	0.0294897	AT3G50800	hypothetical protein AT3G50800
LOC106445090	11.0945	0	4.19495	18.3149	0.0445521	AT1G21000	PLATZ transcription factor family protein
LOC106406880	20.1453	1.08888	4.18108	18.1397	0.000763988	AT3G15450	aluminum induced protein with YGL and LRDR motifs
LOC106389422	12.7489	0	4.17309	18.0395	0.021708	AT5G56870	beta-galactosidase 4
LOC106441083	16.2525	0	4.1608	17.8865	0.00463194	AT1G09500	NAD(P)-binding Rossmann-fold superfamily protein
LOC106391703	31.1424	1.7818	4.09902	17.1368	5.53145e-06	AT2G43050	Plant invertase/pectin methylesterase inhibitor superfamily
LOC106367138	22.9675	1.38584	4.02231	16.2493	0.000263842	AT3G26740	CCR-like protein
LOC106432321	12.9436	0	4.0023	16.0256	0.0228461	AT3G56170	Ca-2+ dependent nuclease
LOC106436223	11.1918	0	3.98516	15.8362	0.0491839	AT1G23870	trehalose-phosphatase/synthase 9
LOC106394733	54.9858	3.46461	3.95984	15.5608	1.33852e-10	AT5G02230	Haloacid dehalogenase-like hydrolase (HAD) superfamily protein
LOC106351455	13.3329	0	3.87513	14.6734	0.0217111	AT1G19530	DNA polymerase epsilon catalytic subunit A
LOC106430081	16.2525	1.08888	3.87129	14.6344	0.00632282	AT5G11060	homeobox protein knotted-1-like 4
LOC106435973	27.9309	1.88079	3.864	14.5606	3.8098e-05	AT5G52540	keratin-associated protein, putative (DUF819)
LOC106439632	27.9309	1.97977	3.79	13.8326	4.48611e-05	AT3G22370	alternative oxidase 1A
LOC106434483	145.104	10.3938	3.77484	13.688	6.83953e-28	AT2G43050	Plant invertase/pectin methylesterase inhibitor superfamily
LOC106436083	11.873	0	3.70783	13.0668	0.0465758	AT4G35090	catalase 2
LOC106428777	36.8843	2.77168	3.70572	13.0477	1.13983e-06	AT5G03230	senescence regulator (Protein of unknown function, DUF584)
LOC106390328	32.7969	2.47472	3.69977	12.994	6.85962e-06	AT2G27830	hypothetical protein AT2G27830
LOC106386057	61.409	4.65247	3.69393	12.9415	2.58479e-11	AT2G18550	homeobox protein 21
LOC106405556	341.593	25.9351	3.69085	12.9139	1.25927e-65	AT3G15450	aluminum induced protein with YGL and LRDR motifs
LOC106361839	949.163	72.5587	3.68098	12.8258	5.10765e-184	AT5G59320	lipid transfer protein 3
LOC106387813	15.1819	1.18786	3.64746	12.5313	0.0130411	AT5G57800	Fatty acid hydroxylase superfamily
LOC106348544	79.1212	6.23629	3.63685	12.4395	1.45972e-14	AT5G25610	BURP domain-containing protein
LOC106367749	69.6812	5.64236	3.59795	12.1085	1.21119e-12	AT3G51600	lipid transfer protein 5
LOC106400821	29.2933	2.37573	3.59568	12.0895	3.9691e-05	AT1G07280	Tetratricopeptide repeat (TPR)-like superfamily protein
LOC106358063	14.598	1.18786	3.59088	12.0493	0.0178134	AT1G28570	SGNH hydrolase-type esterase superfamily protein
LOC106353754	66.5669	5.44438	3.58351	11.988	5.09719e-12	AT1G71880	sucrose-proton symporter 1
LOC106440377	19.1721	1.58382	3.56907	11.8686	0.00287239	AT5G25610	BURP domain-containing protein
LOC106439227	48.5627	4.05854	3.55236	11.7319	1.29308e-08	AT4G39800	myo-inositol-1-phosphate synthase 1
LOC106348189	14.0141	1.18786	3.53198	11.5673	0.0238019	AT5G65690	phosphoenolpyruvate carboxykinase 2
LOC106425728	15.4739	1.38584	3.45255	10.9476	0.0151354	AT5G20340	beta-1,3-glucanase 5
LOC106443879	279.893	25.1431	3.44818	10.9146	7.29381e-51	AT3G04280	response regulator 22
LOC106388363	14.3061	1.28685	3.44625	10.9	0.0236592	AT5G58140	phototropin 2
LOC106452466	56.543	5.14741	3.42898	10.7702	8.35527e-10	AT5G01820	serine/threonine protein kinase 1
LOC106394510	40.0959	3.66258	3.42407	10.7336	7.79998e-07	AT5G57785	hypothetical protein AT5G57785
LOC106433307	20.5345	1.88079	3.42019	10.7048	0.00215716	AT5G59050	G patch domain protein
LOC106433460	37.9548	3.56359	3.38443	10.4427	2.19079e-06	AT1G72110	O-acyltransferase (WSD1-like) family protein
LOC106395114	168.461	15.8382	3.38248	10.4287	8.14845e-30	AT1G70830	MLP-like protein 28
LOC106375464	45.2538	4.3555	3.34868	10.1871	1.29735e-07	AT5G06530	ABC-2 type transporter family protein
LOC106446722	49.0493	4.75146	3.33934	10.1214	2.90269e-08	AT4G16130	arabinose kinase
LOC106447085	17.323	1.68281	3.33529	10.0931	0.00879571	AT2G33070	nitrile specifier protein 2
LOC106427275	22.189	2.17775	3.32048	9.98996	0.00137391	AT1G76590	PLATZ transcription factor family protein
LOC106442544	396.774	39.1995	3.31096	9.92424	4.95118e-70	AT4G25100	Fe superoxide dismutase 1
LOC106348445	18.0042	1.7818	3.30848	9.9072	0.00708337	AT1G54040	epithiospecifier protein
LOC106387610	18.6855	1.88079	3.28406	9.7409	0.00576696	AT1G17190	glutathione S-transferase tau 26
LOC106395430	100.045	10.1958	3.26614	9.62072	5.6762e-17	-	-
LOC106407539	24.1354	2.47472	3.25736	9.56232	0.000755403	AT3G29035	NAC domain containing protein 3
LOC106353458	16.2525	1.68281	3.24326	9.46933	0.0154419	AT1G57750	cytochrome P450, family 96, subfamily A, polypeptide 15
LOC106381063	20.0479	2.07876	3.2412	9.45583	0.00372606	AT1G67070	Mannose-6-phosphate isomerase, type I
LOC106346283	121.747	12.6706	3.23589	9.42104	1.45612e-20	AT1G09310	plant/protein (Protein of unknown function, DUF538)
LOC106360981	17.5176	1.88079	3.19095	9.1321	0.0106083	AT4G05530	indole-3-butyric acid response 1
LOC106416564	26.6657	2.87067	3.18707	9.10761	0.000346187	AT3G22840	Chlorophyll A-B binding family protein
LOC106354068	16.4471	1.7818	3.17798	9.05036	0.0159853	AT1G69410	eukaryotic elongation factor 5A-3
LOC106415362	102.089	11.0867	3.17446	9.02837	6.93339e-17	AT5G10770	Eukaryotic aspartyl protease family protein
LOC106421336	33.8674	3.76157	3.14204	8.82769	2.66129e-05	AT5G21940	hybrid signal transduction histidine kinase M-like protein
LOC106443298	34.6459	3.86056	3.13735	8.79908	2.04881e-05	AT5G57785	hypothetical protein AT5G57785
LOC106435460	39.9012	4.45449	3.13465	8.7826	2.81935e-06	AT5G01820	serine/threonine protein kinase 1
LOC106370835	33.6727	3.76157	3.13372	8.77696	2.94567e-05	AT1G01900	subtilase family protein
LOC106407713	14.9873	1.68281	3.12634	8.7322	0.0290032	AT4G26260	myo-inositol oxygenase 4
LOC106412422	32.5049	3.66258	3.12127	8.70155	4.75973e-05	AT4G24140	alpha/beta-Hydrolases superfamily protein
LOC106415866	78.3427	8.90899	3.10801	8.62194	1.44199e-12	AT1G54040	epithiospecifier protein
LOC106345979	162.525	18.6099	3.09806	8.56269	1.45473e-26	AT5G55620	hypothetical protein AT5G55620
LOC106425885	65.0098	7.62213	3.06394	8.36252	3.2056e-10	AT1G21460	Nodulin MtN3 family protein
LOC106403034	40.2905	4.75146	3.05555	8.31401	3.46307e-06	AT5G49360	beta-xylosidase 1
LOC106361224	31.7263	3.76157	3.04782	8.26962	8.20642e-05	AT4G33790	Jojoba acyl CoA reductase-related male sterility protein
LOC106345942	41.4584	4.94944	3.03787	8.2128	2.47241e-06	AT3G24420	alpha/beta-Hydrolases superfamily protein
LOC106361838	698.272	83.8435	3.02957	8.16564	1.89834e-114	AT5G59310	lipid transfer protein 4
LOC106453046	16.4471	1.97977	3.02597	8.14532	0.0206156	AT3G05400	Major facilitator superfamily protein
LOC106370359	17.2257	2.07876	3.02231	8.12467	0.0159853	AT5G57785	hypothetical protein AT5G57785
LOC106347299	22.8702	2.77168	3.01618	8.09024	0.00222544	AT1G21000	PLATZ transcription factor family protein
LOC106372086	155.907	18.9068	3.01525	8.08501	8.28242e-25	AT4G29270	HAD superfamily, subfamily IIIB acid phosphatase
LOC106371678	21.2158	2.57371	3.01477	8.0823	0.00399537	AT5G21940	hybrid signal transduction histidine kinase M-like protein
LOC106368671	52.8448	6.43427	3.00946	8.05264	4.25101e-08	AT2G22420	Peroxidase superfamily protein
LOC106383299	34.9379	4.25652	3.0086	8.04781	2.989e-05	AT5G10770	Eukaryotic aspartyl protease family protein
LOC106397796	45.4485	5.54337	3.00694	8.0386	6.61993e-07	AT1G12010	2-oxoglutarate (2OG) and Fe(II)-dependent oxygenase superfamily protein
LOC106376148	20.1453	2.47472	2.99665	7.98145	0.00607694	AT4G28040	nodulin MtN21 /EamA-like transporter family protein
LOC106415072	127.003	15.7392	2.98397	7.91161	6.8377e-20	AT3G26740	CCR-like protein
LOC106387931	4403.54	546.121	2.98292	7.90584	0	AT5G59310	lipid transfer protein 4
LOC106347144	28.6121	3.56359	2.97677	7.87221	0.0003221	AT1G25560	AP2/B3 transcription factor family protein
LOC106447675	846.879	109.383	2.92432	7.59117	2.11651e-134	AT2G38540	lipid transfer protein 1
LOC106374738	114.059	14.7493	2.92261	7.58216	1.86563e-17	AT2G18550	homeobox protein 21
LOC106444253	126.905	16.4321	2.92071	7.57218	1.88784e-19	AT2G15960	stress-induced protein
LOC106382359	27.5416	3.66258	2.88223	7.37287	0.000641455	AT1G13080	cytochrome P450, family 71, subfamily B, polypeptide 2
LOC106347965	21.1185	2.87067	2.85059	7.21296	0.0061674	AT5G64260	EXORDIUM like 2
LOC106361079	123.499	16.8281	2.84711	7.19556	1.99247e-18	AT4G34030	3-methylcrotonyl-CoA carboxylase
LOC106348702	22.189	3.06865	2.82571	7.08965	0.00462878	AT5G27920	F-box family protein
LOC106446883	29.8773	4.15753	2.8168	7.04597	0.00036326	AT2G28400	senescence regulator (Protein of unknown function, DUF584)
LOC106360370	139.168	19.4018	2.81411	7.03285	1.42089e-20	AT3G26740	CCR-like protein
LOC106404001	56.4456	8.01809	2.78708	6.90231	5.21169e-08	AT3G17620	F-box and associated interaction domains-containing protein
LOC106390304	52.7475	7.62213	2.76238	6.78516	2.1588e-07	AT2G45600	alpha/beta-Hydrolases superfamily protein
LOC106352890	19.8533	2.87067	2.76147	6.78085	0.0116161	AT3G55110	ABC-2 type transporter family protein
LOC106433066	19.0747	2.77168	2.75438	6.74761	0.0151787	AT3G03870	transmembrane protein
LOC106354622	111.918	16.3331	2.74812	6.7184	4.67379e-16	AT1G77240	AMP-dependent synthetase and ligase family protein
LOC106390625	26.9577	3.95955	2.73883	6.67531	0.00124076	AT1G21460	Nodulin MtN3 family protein
LOC106388224	33.4781	4.94944	2.72943	6.63193	0.000155048	AT2G45170	AUTOPHAGY 8E
LOC106418427	16.6417	2.47472	2.72102	6.59337	0.0345338	AT1G30330	auxin response factor 6
LOC106439989	98.6826	14.9473	2.69446	6.47311	8.6344e-14	AT5G54770	thiazole biosynthetic enzyme, chloroplast (ARA6) (THI1) (THI4)
LOC106406195	61.8956	9.40393	2.69005	6.45335	1.74217e-08	AT4G16130	arabinose kinase
LOC106433104	20.1453	3.06865	2.68631	6.43666	0.0127168	AT5G04470	cyclin-dependent protein kinase inhibitor
LOC106423777	2062.5	317.952	2.66906	6.36017	2.20213e-299	AT1G48750	Bifunctional inhibitor/lipid-transfer protein/seed storage 2S albumin superfamily protein
LOC106428974	23.6488	3.66258	2.66238	6.33077	0.00458759	AT5G48180	nitrile specifier protein 5
LOC106381751	308.602	47.8116	2.66186	6.3285	8.87258e-44	AT2G39730	rubisco activase
LOC106421785	33.1861	5.14741	2.66021	6.32125	0.000229236	AT4G35090	catalase 2
LOC106348478	35.0352	5.44438	2.65751	6.30945	0.000128341	AT5G24470	two-component response regulator-like protein
LOC106390410	293.323	45.6338	2.65586	6.30223	1.71752e-41	AT5G15970	stress-responsive protein (KIN2) / stress-induced protein (KIN2) / cold-responsive protein (COR6.6) / cold-regulated protein (COR6.6)
LOC106372666	16.9337	2.6727	2.63508	6.21208	0.0377197	AT5G04040	Patatin-like phospholipase family protein
LOC106432557	29.9746	4.75146	2.62884	6.18531	0.000715682	AT1G69870	nitrate transporter 1.7
LOC106348810	47.8815	7.62213	2.62275	6.15922	2.69129e-06	AT5G49360	beta-xylosidase 1
LOC106445984	32.8942	5.2464	2.61998	6.14741	0.00029777	AT3G21760	UDP-Glycosyltransferase superfamily protein
LOC106412371	57.7108	9.30494	2.60432	6.08105	1.33697e-07	AT3G61630	cytokinin response factor 6
LOC106358043	16.5444	2.6727	2.60152	6.06927	0.0453543	AT1G27950	glycosylphosphatidylinositol-anchored lipid protein transfer 1
LOC106420776	118.73	19.2038	2.59977	6.06191	4.74333e-16	AT2G21140	proline-rich protein 2
LOC106408290	21.9943	3.56359	2.59727	6.05142	0.0091544	AT5G60910	AGAMOUS-like 8
LOC106407020	38.8307	6.33528	2.58727	6.00959	5.49618e-05	AT5G22500	fatty acid reductase 1
LOC106365898	43.0155	7.0282	2.58518	6.00089	1.55354e-05	AT5G25390	Integrase-type DNA-binding superfamily protein
LOC106451554	424.802	69.8861	2.57526	5.95979	2.14377e-58	AT5G37300	O-acyltransferase (WSD1-like) family protein
LOC106394675	38.4414	6.33528	2.57273	5.94934	6.68109e-05	AT1G70410	beta carbonic anhydrase 4
LOC106353459	313.663	52.0681	2.56229	5.90645	1.14535e-42	AT1G57750	cytochrome P450, family 96, subfamily A, polypeptide 15
LOC106402024	21.3131	3.56359	2.55188	5.86399	0.0127	AT1G25560	AP2/B3 transcription factor family protein
LOC106402297	17.1283	2.87067	2.54847	5.85014	0.04285	AT3G26740	CCR-like protein
LOC106408962	42.4316	7.12719	2.54528	5.83721	2.33658e-05	AT4G28240	Wound-responsive family protein
LOC106406732	59.0733	9.99786	2.53436	5.79321	1.51012e-07	AT3G15630	plant/protein
LOC106363667	17.4203	2.96966	2.52395	5.75153	0.0416716	AT2G47400	CP12 domain-containing protein 1
LOC106376451	44.9619	7.72112	2.51337	5.70951	1.30759e-05	AT1G21460	Nodulin MtN3 family protein
LOC106437921	330.11	57.1165	2.50251	5.66672	9.55471e-44	AT3G51600	lipid transfer protein 5
LOC106360507	230.454	39.9915	2.49826	5.65005	3.04439e-30	AT1G48920	nucleolin like 1
LOC106368788	19.9506	3.46461	2.49722	5.64596	0.0215282	AT2G20670	sugar phosphate exchanger, putative (DUF506)
LOC106418601	24.4273	4.25652	2.4923	5.62674	0.00612199	AT1G70410	beta carbonic anhydrase 4
LOC106368861	35.1325	6.1373	2.48868	5.61264	0.000273949	AT1G12520	copper chaperone for SOD1
LOC106382342	128.365	22.4704	2.4857	5.60106	1.64596e-16	AT1G13930	oleosin-B3-like protein
LOC106410612	91.0916	16.0362	2.47754	5.56945	1.61551e-11	AT5G25610	BURP domain-containing protein
LOC106351016	22.4809	3.95955	2.47684	5.56677	0.0112707	AT1G55210	Disease resistance-responsive (dirigent-like protein) family protein
LOC106424636	49.4386	8.71101	2.47627	5.56458	4.31194e-06	AT5G11650	alpha/beta-Hydrolases superfamily protein
LOC106371169	26.1791	4.65247	2.46389	5.51704	0.00406433	AT4G32800	Integrase-type DNA-binding superfamily protein
LOC106387148	763.865	136.307	2.458	5.49455	2.49423e-100	AT5G59320	lipid transfer protein 3
LOC106366424	59.0733	10.5918	2.45111	5.46835	2.97273e-07	AT2G18050	histone H1-3
LOC106419387	25.6925	4.65247	2.43683	5.41449	0.00516775	AT5G09330	NAC domain containing protein 82
LOC106387912	86.6149	15.8382	2.42275	5.36194	1.19945e-10	AT5G51070	Clp ATPase
LOC106422572	210.601	38.6056	2.41918	5.34865	1.46669e-26	AT1G47128	Granulin repeat cysteine protease family protein
LOC106425662	18.8801	3.46461	2.41765	5.343	0.0353883	AT3G50740	UDP-glucosyl transferase 72E1
LOC106439741	79.5105	14.6503	2.41176	5.32123	1.07402e-09	AT2G14580	basic pathogenesis-related protein 1
LOC106430073	27.7362	5.14741	2.4014	5.28315	0.00330155	AT4G04640	ATPase, F1 complex, gamma subunit protein
LOC106446351	530.394	99.4837	2.38608	5.22736	5.91129e-67	AT5G38410	Ribulose bisphosphate carboxylase (small chain) family protein
LOC106409036	35.3272	6.63225	2.38476	5.22256	0.000426771	AT3G19710	branched-chain aminotransferase4
LOC106348315	38.2468	7.22618	2.37558	5.18945	0.000197217	AT5G23660	bidirectional sugar transporter SWEET12-like protein
LOC106429957	322.908	61.0761	2.37399	5.18374	3.26083e-40	AT5G14740	carbonic anhydrase 2
LOC106428257	39.1227	7.42416	2.36925	5.16674	0.000159384	AT5G04770	cationic amino acid transporter 6
LOC106429430	578.957	110.273	2.36392	5.14767	2.31737e-72	AT5G38430	Ribulose bisphosphate carboxylase (small chain) family protein
LOC106447353	24.9139	4.75146	2.36206	5.14103	0.00819031	AT2G35940	BEL1-like homeodomain 1
LOC106371917	30.5585	5.84034	2.359	5.13014	0.00178217	AT5G18670	beta-amylase 3
LOC106348502	28.7094	5.54337	2.34424	5.07792	0.00315355	AT4G36040	Chaperone DnaJ-domain superfamily protein
LOC106345821	1592.55	309.241	2.33608	5.04929	2.25106e-198	AT1G54040	epithiospecifier protein
LOC106385828	53.818	10.4928	2.33024	5.02888	3.51939e-06	AT3G19710	branched-chain aminotransferase4
LOC106451567	283.883	55.8296	2.31774	4.9855	3.04825e-34	AT3G57520	seed imbibition 2
LOC106415382	133.912	26.43	2.31259	4.96774	8.16636e-16	AT2G46720	3-ketoacyl-CoA synthase 13
LOC106450479	157.075	31.2804	2.29966	4.92343	1.74034e-18	AT2G46720	3-ketoacyl-CoA synthase 13
LOC106437380	45.4485	9.10696	2.29074	4.89306	4.51184e-05	AT4G16690	methyl esterase 16
LOC106411798	22.6756	4.55348	2.28764	4.88258	0.0187356	AT3G60130	beta glucosidase 16
LOC106451992	74.4499	15.0463	2.27841	4.85143	1.92342e-08	AT3G62410	CP12 domain-containing protein 2
LOC106350027	68.0267	14.0564	2.24642	4.74505	1.5157e-07	AT4G36220	ferulic acid 5-hydroxylase 1
LOC106382651	358.235	74.4395	2.23831	4.71845	1.34866e-41	AT5G25610	BURP domain-containing protein
LOC106411903	134.594	28.2118	2.22579	4.67766	3.72854e-15	AT2G23120	Late embryogenesis abundant protein, group 6
LOC106439818	25.0113	5.2464	2.22472	4.67422	0.012769	AT2G15020	hypothetical protein AT2G15020
LOC106453838	77.8561	16.3331	2.22455	4.67367	1.39884e-08	AT5G26000	thioglucoside glucohydrolase 1
LOC106385182	95.179	19.9957	2.2225	4.66701	1.49234e-10	AT5G59320	lipid transfer protein 3
LOC106349311	43.6967	9.20595	2.21843	4.65388	0.000112442	AT3G26840	Esterase/lipase/thioesterase family protein
LOC106349353	23.4541	4.94944	2.21605	4.64621	0.0191969	AT3G11580	AP2/B3-like transcriptional factor family protein
LOC106414084	27.6389	5.84034	2.21412	4.64	0.00687505	AT1G11600	cytochrome P450, family 77, subfamily B, polypeptide 1
LOC106406764	193.472	41.1793	2.20368	4.60654	1.04317e-21	AT1G75050	Pathogenesis-related thaumatin superfamily protein
LOC106350097	22.7729	4.85045	2.20268	4.60332	0.0235899	AT1G60950	2Fe-2S ferredoxin-like superfamily protein
LOC106375960	361.447	77.0132	2.20215	4.60165	3.91955e-41	AT1G29930	chlorophyll A/B binding protein 1
LOC106380865	32.3103	6.92921	2.19278	4.57185	0.00236048	AT5G56040	Leucine-rich receptor-like protein kinase family protein
LOC106415092	36.3977	7.82011	2.19013	4.56348	0.000850048	AT1G08630	threonine aldolase 1
LOC106432517	49.244	10.5918	2.18855	4.55846	3.3485e-05	AT4G37760	squalene epoxidase 3
LOC106391444	27.1523	5.84034	2.1885	4.55831	0.00853959	AT4G32480	sugar phosphate exchanger, putative (DUF506)
LOC106429312	329.137	70.9749	2.18485	4.5468	5.40235e-37	AT2G43910	HARMLESS TO OZONE LAYER 1
LOC106433520	51.385	11.0867	2.18406	4.54431	2.04644e-05	AT5G02230	Haloacid dehalogenase-like hydrolase (HAD) superfamily protein
LOC106421974	20.6319	4.45449	2.18309	4.54125	0.0421653	AT2G27360	GDSL-like Lipase/Acylhydrolase superfamily protein
LOC106451630	225.783	48.8014	2.18149	4.53621	4.0609e-25	AT4G36250	aldehyde dehydrogenase 3F1
LOC106452177	37.0789	8.01809	2.18082	4.53411	0.000755403	AT2G45820	Remorin family protein
LOC106425083	47.9788	10.3938	2.17822	4.52595	4.94486e-05	AT3G19710	branched-chain aminotransferase4
LOC106392037	44.6699	9.7009	2.17466	4.5148	0.000115598	AT2G45820	Remorin family protein
LOC106411879	51.5796	11.2847	2.16398	4.48149	2.26708e-05	AT1G80050	adenine phosphoribosyl transferase 2
LOC106390765	90.605	20.0947	2.14432	4.42085	1.4072e-09	AT4G14270	polyadenylate-binding protein interacting protein
LOC106438253	34.6459	7.72112	2.13735	4.39954	0.0017084	AT2G45660	AGAMOUS-like 20
LOC106433287	47.4922	10.5918	2.13629	4.3963	7.44708e-05	AT5G59220	PP2C protein (Clade A protein phosphatases type 2C)
LOC106436642	102.867	22.9654	2.1348	4.39176	7.6233e-11	AT3G44540	fatty acid reductase 4
LOC106430463	87.4907	19.5998	2.12984	4.37669	3.69609e-09	AT1G26930	Galactose oxidase/kelch repeat superfamily protein
LOC106454047	132.647	29.7956	2.12597	4.36497	4.54798e-14	AT1G47128	Granulin repeat cysteine protease family protein
LOC106367421	61.117	13.7594	2.1227	4.35508	2.92008e-06	AT1G29050	TRICHOME BIREFRINGENCE-LIKE 38
LOC106436104	189.093	42.6641	2.11955	4.34557	3.63596e-20	AT5G59320	lipid transfer protein 3
LOC106396552	26.1791	5.93932	2.11159	4.32168	0.0144506	AT2G44500	O-fucosyltransferase family protein
LOC106438558	56.251	12.7695	2.11072	4.31907	1.07595e-05	AT4G33790	Jojoba acyl CoA reductase-related male sterility protein
LOC106451985	43.5994	9.89887	2.11052	4.31847	0.000228426	AT3G62590	alpha/beta-Hydrolases superfamily protein
LOC106431192	211.379	48.2075	2.10405	4.29915	2.10952e-22	AT5G13930	Chalcone and stilbene synthase family protein
LOC106368353	23.2595	5.34539	2.093	4.26634	0.0297855	AT1G10370	Glutathione S-transferase family protein
LOC106368421	65.0098	14.9473	2.09232	4.26433	1.49987e-06	AT3G59940	Galactose oxidase/kelch repeat superfamily protein
LOC106433660	446.018	102.552	2.09229	4.26424	1.00316e-47	AT5G19140	aluminum induced protein with YGL and LRDR motifs
LOC106450273	21.897	5.04843	2.08838	4.25269	0.0415363	AT2G39510	nodulin MtN21 /EamA-like transporter family protein
LOC106409014	25.6925	5.93932	2.08452	4.24135	0.0178326	AT3G14560	hypothetical protein AT3G14560
LOC106367975	23.0649	5.34539	2.08088	4.23064	0.0323697	AT3G56400	WRKY DNA-binding protein 70
LOC106445170	85.739	20.0947	2.06468	4.18342	1.32197e-08	AT4G26530	Aldolase superfamily protein
LOC106434261	761.919	178.576	2.06465	4.18332	1.0655e-80	AT1G57750	cytochrome P450, family 96, subfamily A, polypeptide 15
LOC106430697	68.8053	16.1352	2.06386	4.18103	7.92063e-07	AT1G80920	Chaperone DnaJ-domain superfamily protein
LOC106452060	114.643	26.9249	2.06168	4.17473	1.3556e-11	AT1G60950	2Fe-2S ferredoxin-like superfamily protein
LOC106438959	113.378	26.628	2.06167	4.1747	1.82618e-11	AT3G03470	cytochrome P450, family 87, subfamily A, polypeptide 9
LOC106404815	21.897	5.14741	2.06036	4.17091	0.0450665	AT5G64430	Octicosapeptide/Phox/Bem1p family protein
LOC106387647	63.0634	14.8483	2.05805	4.16424	3.29209e-06	AT5G58140	phototropin 2
LOC106387808	44.086	10.3938	2.05614	4.15873	0.000287975	AT5G18670	beta-amylase 3
LOC106434259	328.942	77.7062	2.05328	4.15048	3.95028e-34	AT1G57750	cytochrome P450, family 96, subfamily A, polypeptide 15
LOC106394738	45.9351	10.8888	2.0483	4.13619	0.0001971	AT1G70290	trehalose-6-phosphatase synthase S8
LOC106406114	25.8871	6.1373	2.04811	4.13563	0.0192796	AT1G68010	hydroxypyruvate reductase
LOC106382545	100.434	23.8563	2.04536	4.12776	5.19662e-10	AT5G26000	thioglucoside glucohydrolase 1
LOC106358221	26.9577	6.43427	2.0384	4.10788	0.0159233	AT1G20620	catalase 3
LOC106432851	35.2299	8.41404	2.03748	4.10527	0.00249359	AT3G02910	AIG2-like (avirulence induced gene) family protein
LOC106353638	81.8462	19.5998	2.03363	4.09433	4.98652e-08	AT3G43720	Bifunctional inhibitor/lipid-transfer protein/seed storage 2S albumin superfamily protein
LOC106442750	28.6121	6.92921	2.01741	4.04856	0.0119584	AT4G25700	beta-hydroxylase 1
LOC106405987	36.5923	8.90899	2.00976	4.02714	0.00209884	AT1G52870	Peroxisomal membrane 22 kDa (Mpv17/PMP22) family protein
LOC106447676	610.002	148.582	2.0091	4.02532	3.74677e-62	AT2G38530	lipid transfer protein 2
LOC106421680	328.261	80.0819	2.00684	4.01901	4.88275e-33	AT5G44420	plant defensin 1.2
LOC106447805	25.1086	6.1373	2.00405	4.01125	0.0265699	AT3G49120	peroxidase CB
LOC106371933	73.574	18.016	2.00147	4.00407	5.03716e-07	AT5G44630	Terpenoid cyclases/Protein prenyltransferases superfamily protein
LOC106424085	22.5783	5.54337	1.99765	3.99348	0.0469215	AT5G02890	HXXXD-type acyl-transferase family protein
LOC106368095	66.8589	16.5311	1.98748	3.96544	2.71243e-06	AT3G56240	copper chaperone
LOC106436904	25.4979	6.33528	1.98044	3.94614	0.0265782	AT4G17245	RING/U-box superfamily protein
LOC106395965	122.137	30.3895	1.9784	3.94055	1.0414e-11	AT2G39800	delta1-pyrroline-5-carboxylate synthase 1
LOC106431162	264.516	65.8275	1.97814	3.93985	5.52782e-26	AT1G20620	catalase 3
LOC106357656	32.6022	8.11708	1.97749	3.93806	0.00596934	AT5G64040	photosystem I reaction center subunit PSI-N, chloroplast, putative / PSI-N, putative (PSAN)
LOC106368756	176.149	43.951	1.97438	3.92959	4.38224e-17	AT4G33150	lysine-ketoglutarate reductase/saccharopine dehydrogenase bifunctional enzyme
LOC106434499	181.502	45.5348	1.96649	3.90816	1.6175e-17	AT5G54160	O-methyltransferase 1
LOC106442048	84.7658	21.2826	1.96536	3.90509	5.9924e-08	AT4G24510	HXXXD-type acyl-transferase family protein
LOC106411109	165.152	41.5753	1.96155	3.89479	7.5894e-16	AT4G36250	aldehyde dehydrogenase 3F1
LOC106382341	431.615	108.69	1.96108	3.89352	2.29691e-42	AT1G13930	oleosin-B3-like protein
LOC106433715	152.403	38.5066	1.95626	3.88055	1.56889e-14	AT1G20340	Cupredoxin superfamily protein
LOC106430283	39.512	9.99786	1.95415	3.87486	0.00149394	AT1G74650	myb domain protein 31
LOC106416252	91.4809	23.1634	1.95317	3.87225	1.54474e-08	AT4G28240	Wound-responsive family protein
LOC106451586	24.9139	6.33528	1.94702	3.85577	0.0340902	AT3G57260	beta-1,3-glucanase 2
LOC106435433	293.907	74.7365	1.94702	3.85577	2.50173e-28	AT4G14930	Survival protein SurE-like phosphatase/nucleotidase
LOC106372253	252.838	64.3427	1.94591	3.85281	2.8565e-24	AT5G13930	Chalcone and stilbene synthase family protein
LOC106446247	77.7587	19.8967	1.93802	3.8318	4.02645e-07	AT4G16563	Eukaryotic aspartyl protease family protein
LOC106390497	84.9604	21.7775	1.9355	3.8251	8.41665e-08	AT5G09440	EXORDIUM like 4
LOC106371241	198.436	50.8802	1.93504	3.82389	9.04577e-19	AT5G54770	thiazole biosynthetic enzyme, chloroplast (ARA6) (THI1) (THI4)
LOC106451679	32.0183	8.21607	1.93393	3.82093	0.0082292	AT2G17710	Big1
LOC106394339	54.6939	14.0564	1.9317	3.81504	6.54756e-05	AT4G22100	beta glucosidase 2
LOC106360384	25.7898	6.63225	1.93078	3.81261	0.0301045	AT2G38110	glycerol-3-phosphate acyltransferase 6
LOC106415045	89.8264	23.1634	1.92684	3.80222	3.20776e-08	AT3G59940	Galactose oxidase/kelch repeat superfamily protein
LOC106351194	32.5049	8.41404	1.92133	3.78773	0.00788958	AT3G50685	anti-muellerian hormone type-2 receptor
LOC106437808	629.272	163.034	1.92005	3.78437	2.25917e-60	AT2G33830	Dormancy/auxin associated family protein
LOC106352559	53.4287	13.8584	1.9184	3.78004	9.56126e-05	AT2G27830	hypothetical protein AT2G27830
LOC106366413	153.376	39.7935	1.91802	3.77904	3.09956e-14	AT5G54770	thiazole biosynthetic enzyme, chloroplast (ARA6) (THI1) (THI4)
LOC106411305	27.4443	7.12719	1.91665	3.77545	0.0226115	AT1G65060	4-coumarate:CoA ligase 3
LOC106367206	789.071	205.303	1.91395	3.7684	1.29375e-75	AT5G14740	carbonic anhydrase 2
LOC106368702	328.261	85.4273	1.91362	3.76753	5.64126e-31	AT2G23120	Late embryogenesis abundant protein, group 6
LOC106354812	33.7701	8.81	1.91008	3.7583	0.0064034	AT1G80920	Chaperone DnaJ-domain superfamily protein
LOC106428039	26.1791	6.83022	1.90996	3.75798	0.0300234	AT5G61420	myb domain protein 28
LOC106430798	262.18	68.8962	1.89961	3.73113	2.25122e-24	AT1G73260	kunitz trypsin inhibitor 1
LOC106402364	36.495	9.60191	1.89785	3.72659	0.00388143	AT4G18910	NOD26-like intrinsic protein 1;2
LOC106410339	74.0606	19.5008	1.89672	3.72366	1.46316e-06	AT2G16280	3-ketoacyl-CoA synthase 9
LOC106390329	28.1255	7.42416	1.89313	3.7144	0.0216391	AT2G45660	AGAMOUS-like 20
LOC106444963	29.196	7.72112	1.89044	3.70748	0.0178668	AT3G62550	Adenine nucleotide alpha hydrolases-like superfamily protein
LOC106436949	118.244	31.2804	1.88998	3.7063	1.21656e-10	AT2G15960	stress-induced protein
LOC106390866	29.0987	7.72112	1.88562	3.69512	0.0184981	AT3G50260	cooperatively regulated by ethylene and jasmonate 1
LOC106434319	2494.12	662.136	1.88488	3.69322	1.10643e-236	AT3G01500	carbonic anhydrase 1
LOC106386060	59.7545	15.9372	1.8782	3.67616	3.55317e-05	AT2G18660	plant natriuretic peptide A
LOC106406821	165.736	44.248	1.87675	3.67247	5.74625e-15	AT1G75900	GDSL-like Lipase/Acylhydrolase superfamily protein
LOC106435977	36.6897	9.79989	1.87608	3.67078	0.00419624	AT1G12570	Glucose-methanol-choline (GMC) oxidoreductase family protein
LOC106402080	86.4202	23.1634	1.87107	3.65804	1.41995e-07	AT1G56220	Dormancy/auxin associated family protein
LOC106372016	24.7193	6.63225	1.86962	3.65435	0.0464217	AT3G02630	Plant stearoyl-acyl-carrier-protein desaturase family protein
LOC106444894	971.936	261.726	1.86435	3.64104	4.20804e-90	AT5G38430	Ribulose bisphosphate carboxylase (small chain) family protein
LOC106365730	43.6967	11.7797	1.86277	3.63706	0.00108056	AT1G64780	ammonium transporter 1;2
LOC106410645	56.4456	15.2443	1.86014	3.63044	8.19308e-05	AT5G25110	CBL-interacting protein kinase 25
LOC106346397	55.2778	14.9473	1.85836	3.62596	0.000105558	AT1G47960	cell wall / vacuolar inhibitor of fructosidase 1
LOC106410980	122.137	33.0622	1.85679	3.622	9.94326e-11	AT2G38400	alanine:glyoxylate aminotransferase 3
LOC106449837	35.0352	9.50292	1.85391	3.61479	0.0065596	AT1G70270	transcription factor
LOC106401743	62.3822	16.9271	1.85335	3.61338	2.61195e-05	AT1G26560	beta glucosidase 40
LOC106430757	143.839	39.1006	1.85074	3.60686	1.18518e-12	AT1G15690	Inorganic H pyrophosphatase family protein
LOC106437008	281.45	76.5183	1.85055	3.60637	2.83065e-25	AT2G14610	pathogenesis-related protein 1
LOC106426291	62.9661	17.1251	1.85001	3.60504	2.39198e-05	AT1G65060	4-coumarate:CoA ligase 3
LOC106358316	38.928	10.5918	1.84941	3.60353	0.00311115	AT5G10100	Haloacid dehalogenase-like hydrolase (HAD) superfamily protein
LOC106453235	29.0987	7.9191	1.84909	3.60274	0.0213829	AT2G46600	Calcium-binding EF-hand family protein
LOC106391815	215.953	58.8983	1.84597	3.59494	3.50108e-19	AT2G43910	HARMLESS TO OZONE LAYER 1
LOC106396300	48.5627	13.2645	1.84383	3.58961	0.000464319	AT1G28570	SGNH hydrolase-type esterase superfamily protein
LOC106418172	64.6205	17.719	1.83824	3.57575	1.94091e-05	AT5G47720	Thiolase family protein
LOC106390963	49.4386	13.5615	1.83767	3.57433	0.000408655	AT1G68440	transmembrane protein
LOC106438156	46.519	12.7695	1.83666	3.57182	0.00073646	AT3G47420	putative glycerol-3-phosphate transporter 1
LOC106439680	39.6093	10.8888	1.83455	3.56659	0.00296423	AT4G12290	Copper amine oxidase family protein
LOC106357693	535.844	147.592	1.83175	3.55967	4.23592e-48	AT4G38770	proline-rich protein 4
LOC106358392	41.5557	11.4827	1.82713	3.54831	0.00209884	AT1G01900	subtilase family protein
LOC106352649	125.835	34.844	1.8241	3.54085	8.59259e-11	AT5G38410	Ribulose bisphosphate carboxylase (small chain) family protein
LOC106360514	104.23	28.9047	1.82194	3.53556	7.15256e-09	AT1G48750	Bifunctional inhibitor/lipid-transfer protein/seed storage 2S albumin superfamily protein
LOC106372012	29.196	8.11708	1.81829	3.52662	0.0238019	AT4G11340	Disease resistance protein (TIR-NBS-LRR class) family
LOC106447526	29.0014	8.11708	1.80864	3.50311	0.0256178	AT2G40460	Major facilitator superfamily protein
LOC106350482	116.979	32.8643	1.8032	3.48994	7.42358e-10	AT1G10370	Glutathione S-transferase family protein
LOC106395007	62.9661	17.719	1.80083	3.4842	3.76724e-05	AT1G01600	cytochrome P450, family 86, subfamily A, polypeptide 4
LOC106410664	26.6657	7.52314	1.79713	3.47527	0.0419486	AT5G47560	tonoplast dicarboxylate transporter
LOC106400927	244.371	68.9952	1.79605	3.47269	5.89916e-21	AT1G68530	3-ketoacyl-CoA synthase 6
LOC106346740	37.7602	10.6908	1.79205	3.46306	0.00539462	AT1G16880	uridylyltransferase-like protein
LOC106375909	34.2567	9.7009	1.79174	3.46233	0.0105257	AT2G18700	trehalose phosphatase/synthase 11
LOC106439620	29.9746	8.51303	1.78754	3.45226	0.0234491	AT3G22840	Chlorophyll A-B binding family protein
LOC106366002	32.4076	9.20595	1.78724	3.45154	0.0151774	AT5G24690	plant/protein, putative (DUF3411)
LOC106419386	67.1509	19.1048	1.78502	3.44622	1.98625e-05	AT5G61410	D-ribulose-5-phosphate-3-epimerase
LOC106405963	88.8532	25.3411	1.78149	3.43781	2.87303e-07	AT2G38230	pyridoxine biosynthesis 1.1
LOC106446811	46.519	13.3635	1.77107	3.41307	0.00114538	AT2G25810	tonoplast intrinsic protein 4;1
LOC106352647	77.8561	22.3715	1.7707	3.41219	2.86552e-06	AT5G38410	Ribulose bisphosphate carboxylase (small chain) family protein
LOC106450461	49.6332	14.3534	1.76147	3.39042	0.000686835	AT2G46950	cytochrome P450, family 709, subfamily B, polypeptide 2
LOC106441664	76.1043	22.0745	1.75715	3.38029	4.66744e-06	AT2G18960	-
LOC106391377	433.172	125.716	1.75632	3.37836	1.70732e-36	AT5G37300	O-acyltransferase (WSD1-like) family protein
LOC106401881	78.0507	22.6684	1.75528	3.37591	3.29273e-06	AT4G28680	L-tyrosine decarboxylase
LOC106419426	30.6558	8.90899	1.75438	3.3738	0.023886	AT5G09660	peroxisomal NAD-malate dehydrogenase 2
LOC106437531	39.4146	11.4827	1.75082	3.36549	0.00499097	AT5G54010	UDP-Glycosyltransferase superfamily protein
LOC106389407	601.73	175.606	1.74832	3.35968	1.10956e-50	AT2G13360	alanine:glyoxylate aminotransferase
LOC106369339	34.1593	9.99786	1.74414	3.34994	0.0134574	AT2G02710	PAS/LOV protein B
LOC106439790	431.323	126.607	1.73996	3.34026	7.43825e-36	AT2G05520	glycine-rich protein 3
LOC106382048	30.6558	9.00798	1.73843	3.33673	0.0255409	AT2G31380	salt tolerance homologue
LOC106368617	27.9309	8.21607	1.73689	3.33315	0.0421236	AT2G24270	aldehyde dehydrogenase 11A3
LOC106434491	54.7912	16.1352	1.73528	3.32945	0.0003203	AT2G43100	isopropylmalate isomerase 2
LOC106443544	52.9421	15.6402	1.7307	3.31889	0.000469324	AT2G18660	plant natriuretic peptide A
LOC106389644	40.8744	12.0766	1.73053	3.31849	0.00428731	AT1G27950	glycosylphosphatidylinositol-anchored lipid protein transfer 1
LOC106398879	29.0987	8.61202	1.72808	3.31286	0.0353883	AT4G01070	UDP-Glycosyltransferase superfamily protein
LOC106362216	182.281	54.0479	1.7254	3.30672	1.19522e-14	AT1G06550	ATP-dependent caseinolytic (Clp) protease/crotonase family protein
LOC106381815	233.471	69.2921	1.72403	3.30357	7.29223e-19	AT5G13930	Chalcone and stilbene synthase family protein
LOC106357061	32.9915	9.79989	1.72281	3.30078	0.0183669	AT1G70270	transcription factor
LOC106438152	99.8504	29.6966	1.72102	3.29669	8.27792e-08	AT2G38400	alanine:glyoxylate aminotransferase 3
LOC106439758	599.978	178.576	1.71992	3.29419	2.21081e-49	AT2G13360	alanine:glyoxylate aminotransferase
LOC106429642	41.8476	12.4726	1.71793	3.28965	0.00388143	AT2G45740	peroxin 11D
LOC106438075	929.212	276.97	1.71782	3.2894	8.84348e-77	AT2G39730	rubisco activase
LOC106445938	33.1861	9.89887	1.71679	3.28705	0.0182662	AT1G80440	Galactose oxidase/kelch repeat superfamily protein
LOC106451405	714.037	213.222	1.71519	3.28341	1.13792e-58	AT2G47240	AMP-dependent synthetase and ligase family protein
LOC106369308	135.47	40.4864	1.71401	3.28071	1.17732e-10	AT3G63140	chloroplast stem-loop binding protein of 41 kDa
LOC106430110	323.687	96.811	1.7129	3.2782	3.87482e-26	AT4G01850	S-adenosylmethionine synthetase 2
LOC106440109	49.5359	14.8483	1.70972	3.27098	0.00101576	AT4G21480	sugar transporter protein 12
LOC106415087	34.6459	10.3938	1.70851	3.26823	0.0147924	AT3G11960	Cleavage and polyadenylation specificity factor (CPSF) A subunit protein
LOC106441723	29.488	8.90899	1.69834	3.24528	0.0375921	AT2G18700	trehalose phosphatase/synthase 11
LOC106436508	63.1607	19.1048	1.69664	3.24145	9.7296e-05	AT1G28330	dormancy-associated protein-like 1
LOC106370867	86.0309	26.034	1.696	3.24002	1.55839e-06	AT1G01600	cytochrome P450, family 86, subfamily A, polypeptide 4
LOC106412278	139.946	42.3672	1.6954	3.23867	7.74235e-11	AT1G12010	2-oxoglutarate (2OG) and Fe(II)-dependent oxygenase superfamily protein
LOC106426031	759.291	230.743	1.68992	3.22638	3.9523e-61	AT1G02205	Fatty acid hydroxylase superfamily
LOC106361471	721.823	219.854	1.68665	3.21908	6.24654e-58	AT4G38770	proline-rich protein 4
LOC106391141	32.1156	9.79989	1.68399	3.21315	0.025322	AT4G30210	P450 reductase 2
LOC106360408	33.3808	10.1958	1.68258	3.21003	0.0206442	AT2G47800	multidrug resistance-associated protein 4
LOC106370981	107.928	33.0622	1.67836	3.20064	3.64323e-08	AT2G32690	glycine-rich protein 23
LOC106420979	66.1777	20.2927	1.67693	3.19747	6.86727e-05	AT1G70270	transcription factor
LOC106388072	53.526	16.4321	1.67527	3.19379	0.000654064	AT5G62210	Embryo-specific protein 3, (ATS3)
LOC106360618	565.916	174.121	1.67204	3.18666	1.14463e-44	AT4G14930	Survival protein SurE-like phosphatase/nucleotidase
LOC106372623	44.6699	13.7594	1.67043	3.18309	0.00320367	AT5G03230	senescence regulator (Protein of unknown function, DUF584)
LOC106345717	39.8039	12.2746	1.66878	3.17946	0.00744311	AT3G21055	photosystem II subunit T
LOC106421660	314.538	97.009	1.66859	3.17905	1.91781e-24	AT1G75900	GDSL-like Lipase/Acylhydrolase superfamily protein
LOC106371683	39.3173	12.1756	1.66272	3.16612	0.00838376	AT5G21430	Chaperone DnaJ-domain superfamily protein
LOC106362355	1393.33	431.69	1.66202	3.16459	2.02653e-110	AT1G09310	plant/protein (Protein of unknown function, DUF538)
LOC106432965	32.8942	10.1958	1.6614	3.16323	0.0246832	AT5G26000	thioglucoside glucohydrolase 1
LOC106416489	55.5698	17.323	1.65316	3.14521	0.000549908	AT5G22430	Pollen Ole e 1 allergen and extensin family protein
LOC106406019	165.541	51.6721	1.65128	3.14113	2.05191e-12	AT2G38170	cation exchanger 1
LOC106361389	29.0987	9.10696	1.64746	3.13282	0.0494364	AT4G37925	subunit NDH-M of NAD(P)H:plastoquinone dehydrogenase complex
LOC106377664	36.0084	11.2847	1.64551	3.12859	0.0161246	AT2G31750	UDP-glucosyl transferase 74D1
LOC106349529	33.4781	10.4928	1.64537	3.12827	0.0241784	AT1G64770	NDH-dependent cyclic electron flow 1
LOC106438719	30.2665	9.50292	1.64283	3.12278	0.0418405	AT4G03050	2-oxoglutarate-dependent dioxygenase
LOC106367665	174.592	54.8398	1.64224	3.12151	5.1464e-13	AT3G51600	lipid transfer protein 5
LOC106372569	80.9703	25.4401	1.64184	3.12063	7.62744e-06	AT5G02230	Haloacid dehalogenase-like hydrolase (HAD) superfamily protein
LOC106412565	32.1156	10.0969	1.64092	3.11864	0.0309508	AT5G10770	Eukaryotic aspartyl protease family protein
LOC106353118	199.409	62.7589	1.63939	3.11533	6.41238e-15	-	-
LOC106346221	136.053	42.8621	1.63795	3.11222	5.15625e-10	AT1G10060	branched-chain amino acid transaminase 1
LOC106410498	65.8857	20.7876	1.63579	3.10757	0.000108443	AT2G02710	PAS/LOV protein B
LOC106450946	109.874	34.844	1.62842	3.09174	5.9924e-08	AT2G38280	AMP deaminase, putative / myoadenylate deaminase
LOC106426240	60.5331	19.2038	1.62788	3.09058	0.00029238	AT1G65980	thioredoxin-dependent peroxidase 1
LOC106382925	371.276	117.896	1.62653	3.0877	6.72267e-28	AT5G64040	photosystem I reaction center subunit PSI-N, chloroplast, putative / PSI-N, putative (PSAN)
LOC106440395	35.5218	11.2847	1.62588	3.08631	0.0191698	AT5G09660	peroxisomal NAD-malate dehydrogenase 2
LOC106435241	82.5274	26.232	1.62509	3.08462	7.2003e-06	AT1G29660	GDSL-like Lipase/Acylhydrolase superfamily protein
LOC106415750	45.3512	14.4524	1.62138	3.0767	0.00393008	AT1G08570	atypical CYS HIS rich thioredoxin 4
LOC106354428	284.759	91.0696	1.61624	3.06576	4.76005e-21	AT3G44300	nitrilase 2
LOC106353777	38.0522	12.1756	1.61553	3.06424	0.0134999	AT1G70560	tryptophan aminotransferase of Arabidopsis 1
LOC106381383	46.7136	14.9473	1.61551	3.06419	0.00327895	AT1G75800	Pathogenesis-related thaumatin superfamily protein
LOC106421491	54.11	17.323	1.61475	3.06259	0.000959301	AT1G72110	O-acyltransferase (WSD1-like) family protein
LOC106369024	164.374	52.662	1.61369	3.06034	6.60934e-12	AT4G05380	P-loop nucleoside triphosphate hydrolase superfamily protein
LOC106362139	33.9647	10.8888	1.61274	3.05833	0.0260872	AT1G11310	Seven transmembrane MLO family protein
LOC106391008	47.2002	15.1453	1.61147	3.05564	0.00311648	AT5G44640	beta glucosidase 13
LOC106411350	64.9125	20.8866	1.60746	3.04716	0.000169207	AT3G47070	thylakoid soluble phosphoprotein
LOC106369003	116.881	37.7147	1.60339	3.03857	2.75321e-08	AT2G30570	photosystem II reaction center W
LOC106366016	61.5063	19.8967	1.59975	3.03091	0.0003203	AT5G24150	FAD/NAD(P)-binding oxidoreductase family protein
LOC106445992	42.8208	13.8584	1.5991	3.02954	0.00687282	AT3G21670	Major facilitator superfamily protein
LOC106437024	1022.83	331.117	1.59871	3.02871	2.70165e-76	AT1G02205	Fatty acid hydroxylase superfamily
LOC106382194	45.8378	14.8483	1.59779	3.02678	0.00425454	AT5G61060	histone deacetylase 5
LOC106397618	109.582	35.537	1.59617	3.0234	1.07787e-07	AT4G11320	Papain family cysteine protease
LOC106376595	31.4344	10.1958	1.59591	3.02285	0.0426079	AT3G43720	Bifunctional inhibitor/lipid-transfer protein/seed storage 2S albumin superfamily protein
LOC106447562	49.4386	16.0362	1.59586	3.02274	0.00242606	AT4G13770	cytochrome P450, family 83, subfamily A, polypeptide 1
LOC106348185	81.3596	26.43	1.59368	3.01819	1.29649e-05	AT5G65730	xyloglucan endotransglucosylase/hydrolase 6
LOC106396681	204.469	66.6194	1.58942	3.00928	1.28725e-14	AT3G21560	UDP-Glycosyltransferase superfamily protein
LOC106389758	37.9548	12.3736	1.58857	3.0075	0.015974	AT4G37925	subunit NDH-M of NAD(P)H:plastoquinone dehydrogenase complex
LOC106438443	35.7165	11.6807	1.58401	2.99803	0.0229246	AT4G23890	NAD(P)H-quinone oxidoreductase subunit S
LOC106367453	41.7503	13.6604	1.58333	2.99661	0.00898893	AT1G16410	cytochrome p450 79f1
LOC106347490	39.0254	12.7695	1.58325	2.99645	0.0138599	AT3G44990	xyloglucan endo-transglycosylase-related 8
LOC106382716	53.1368	17.422	1.58035	2.99042	0.0014805	AT5G23010	methylthioalkylmalate synthase 1
LOC106389979	41.2637	13.5615	1.57691	2.9833	0.0101571	AT4G03050	2-oxoglutarate-dependent dioxygenase
LOC106420290	61.117	20.0947	1.57631	2.98205	0.000425713	AT5G59220	PP2C protein (Clade A protein phosphatases type 2C)
LOC106390314	45.4485	14.9473	1.57589	2.9812	0.00528077	AT5G53900	Serine/threonine-protein kinase WNK (With No Lysine)-like protein
LOC106395977	65.4964	21.5795	1.5733	2.97584	0.00021552	AT5G57710	Double Clp-N motif-containing P-loop nucleoside triphosphate hydrolases superfamily protein
LOC106367233	283.201	93.3464	1.57271	2.97463	4.20177e-20	AT5G13930	Chalcone and stilbene synthase family protein
LOC106370937	31.5317	10.3938	1.57263	2.97445	0.0464217	AT1G04220	3-ketoacyl-CoA synthase 2
LOC106413885	74.0606	24.4502	1.57041	2.96988	5.52006e-05	AT1G36160	acetyl-CoA carboxylase 1
LOC106369087	51.093	16.9271	1.56534	2.95948	0.00232822	AT1G19320	Pathogenesis-related thaumatin superfamily protein
LOC106391392	51.093	16.9271	1.56534	2.95948	0.00232822	AT1G05870	hypothetical protein (DUF1685)
LOC106391055	38.5388	12.7695	1.56515	2.95908	0.0165454	AT5G41070	dsRNA-binding protein 5
LOC106369056	40.1932	13.3635	1.5602	2.94895	0.0131523	AT1G18460	alpha/beta-Hydrolases superfamily protein
LOC106371001	41.653	13.8584	1.5592	2.94691	0.0106272	AT1G04580	aldehyde oxidase 4
LOC106347166	235.028	78.3991	1.55547	2.9393	2.42393e-16	AT1G68530	3-ketoacyl-CoA synthase 6
LOC106346796	43.5994	14.5513	1.5547	2.93773	0.00804348	AT1G15980	NDH-dependent cyclic electron flow 1
LOC106438783	36.3977	12.1756	1.5514	2.93102	0.0243511	AT4G12030	bile acid transporter 5
LOC106396448	117.66	39.3975	1.54999	2.92816	6.33033e-08	AT1G55670	photosystem I subunit G
LOC106426746	38.3441	12.8685	1.5467	2.92149	0.0187788	AT4G02715	flocculation FLO11-like protein
LOC106452117	38.3441	12.8685	1.5467	2.92149	0.0187788	AT3G16520	UDP-glucosyl transferase 88A1
LOC106452644	78.3427	26.331	1.54458	2.9172	3.75507e-05	AT3G10985	senescence associated gene 20
LOC106429433	93.038	31.2804	1.54411	2.91623	3.67984e-06	AT5G38430	Ribulose bisphosphate carboxylase (small chain) family protein
LOC106420545	76.3963	25.7371	1.5412	2.91037	5.30122e-05	AT2G47130	NAD(P)-binding Rossmann-fold superfamily protein
LOC106376343	129.825	43.753	1.54066	2.90928	1.05931e-08	AT4G36250	aldehyde dehydrogenase 3F1
LOC106453026	61.7982	20.8866	1.53653	2.90097	0.000548413	AT4G30810	serine carboxypeptidase-like 29
LOC106365955	63.842	21.5795	1.53639	2.90067	0.000400674	AT2G21970	stress enhanced protein 2
LOC106345799	34.5486	11.6807	1.53605	2.9	0.0349451	AT1G53670	methionine sulfoxide reductase B 1
LOC106429432	1181.08	399.519	1.53532	2.89852	3.69272e-83	AT5G38430	Ribulose bisphosphate carboxylase (small chain) family protein
LOC106453202	92.8434	31.4784	1.53198	2.89183	4.49385e-06	AT3G02910	AIG2-like (avirulence induced gene) family protein
LOC106454649	963.663	327.059	1.53053	2.88891	2.40289e-67	AT2G38540	lipid transfer protein 1
LOC106382873	52.3582	17.818	1.52663	2.88112	0.00257554	AT3G02200	Proteasome component (PCI) domain protein
LOC106369006	251.864	85.7242	1.52642	2.8807	4.70214e-17	AT5G62670	-
LOC106347199	187.73	63.9467	1.52527	2.8784	1.48736e-12	AT2G33830	Dormancy/auxin associated family protein
LOC106439880	34.8406	11.8786	1.52395	2.87577	0.0354927	AT4G37370	cytochrome P450, family 81, subfamily D, polypeptide 8
LOC106428446	172.84	58.9973	1.52227	2.87242	1.73005e-11	AT5G24150	FAD/NAD(P)-binding oxidoreductase family protein
LOC106430599	258.871	88.3969	1.52171	2.87132	1.86563e-17	AT1G51500	ABC-2 type transporter family protein
LOC106352221	88.0747	30.1916	1.51613	2.86023	1.18496e-05	AT5G51720	2 iron, 2 sulfur cluster binding protein
LOC106407128	33.5754	11.5817	1.50711	2.8424	0.0464042	AT3G02020	aspartate kinase 3
LOC106405898	42.6262	14.7493	1.50264	2.83361	0.012876	AT1G69870	nitrate transporter 1.7
LOC106347311	46.0324	15.9372	1.5018	2.83196	0.00785488	AT5G54770	thiazole biosynthetic enzyme, chloroplast (ARA6) (THI1) (THI4)
LOC106405688	534.677	185.307	1.5003	2.82901	6.5922e-36	AT4G38970	fructose-bisphosphate aldolase 2
LOC106451127	60.825	21.1836	1.49327	2.81526	0.00093809	AT2G36270	Basic-leucine zipper (bZIP) transcription factor family protein
LOC106353315	153.96	53.6519	1.49241	2.81358	6.74046e-10	AT3G62410	CP12 domain-containing protein 2
LOC106437444	128.657	44.8419	1.49216	2.8131	3.29386e-08	AT4G16730	terpene synthase 02
LOC106362089	305.39	106.512	1.49119	2.8112	4.7787e-20	AT1G13930	oleosin-B3-like protein
LOC106415739	49.3413	17.224	1.48992	2.80873	0.00528279	AT1G13260	related to ABI3/VP1 1
LOC106379478	66.275	23.1634	1.48817	2.80532	0.000439304	AT1G74650	myb domain protein 31
LOC106415877	36.787	12.8685	1.4869	2.80285	0.0323023	AT5G24150	FAD/NAD(P)-binding oxidoreductase family protein
LOC106365779	66.7616	23.3613	1.48644	2.80197	0.000416505	AT1G62380	ACC oxidase 2
LOC106435099	50.8984	17.818	1.48583	2.80079	0.00431181	AT1G72290	Kunitz family trypsin and protease inhibitor protein
LOC106445998	106.857	37.4177	1.48544	2.80003	1.05259e-06	AT3G21560	UDP-Glycosyltransferase superfamily protein
LOC106353866	62.3822	21.8765	1.4833	2.79587	0.00081662	AT1G68010	hydroxypyruvate reductase
LOC106376897	60.825	21.3816	1.47985	2.78919	0.00105136	AT2G21060	glycine-rich protein 2B
LOC106391437	70.5571	24.8462	1.47731	2.7843	0.000260735	AT2G35940	BEL1-like homeodomain 1
LOC106363215	69.5839	24.5492	1.47462	2.77911	0.000308492	AT1G27950	glycosylphosphatidylinositol-anchored lipid protein transfer 1
LOC106392327	40.6798	14.3534	1.47447	2.77882	0.0199876	AT4G30340	diacylglycerol kinase 7
LOC106410737	101.31	35.8339	1.47093	2.772	3.01578e-06	AT3G29240	PPR containing protein (DUF179)
LOC106436527	75.2284	26.628	1.46988	2.76999	0.000141095	AT4G37930	serine transhydroxymethyltransferase 1
LOC106406022	141.211	49.9893	1.46971	2.76967	7.75543e-09	AT1G70580	alanine-2-oxoglutarate aminotransferase 2
LOC106401417	78.5373	27.8158	1.46902	2.76834	8.80568e-05	AT2G32690	glycine-rich protein 23
LOC106377191	34.6459	12.2746	1.46856	2.76745	0.0477981	AT5G02060	Uncharacterized protein family (UPF0497)
LOC106421299	35.4245	12.5716	1.46613	2.7628	0.0436177	AT5G21170	5\'-AMP-activated protein kinase beta-2 subunit protein
LOC106406388	5040.4	1789.91	1.4652	2.76101	0	AT2G38540	lipid transfer protein 1
LOC106445800	66.5669	23.6583	1.46401	2.75873	0.00053398	AT4G27310	B-box type zinc finger family protein
LOC106425234	115.227	40.9813	1.46299	2.75679	4.35408e-07	AT4G22100	beta glucosidase 2
LOC106410465	205.345	73.1527	1.46062	2.75226	6.86441e-13	AT2G13360	alanine:glyoxylate aminotransferase
LOC106418374	59.4626	21.1836	1.46058	2.75219	0.00152384	AT1G27950	glycosylphosphatidylinositol-anchored lipid protein transfer 1
LOC106349490	644.259	229.555	1.46035	2.75175	1.05208e-41	AT4G38970	fructose-bisphosphate aldolase 2
LOC106432611	254.2	90.5747	1.46033	2.75172	4.29333e-16	AT1G56580	plant/protein (Protein of unknown function, DUF538)
LOC106357831	373.612	133.14	1.46015	2.75136	6.92405e-24	AT1G29930	chlorophyll A/B binding protein 1
LOC106382125	68.6107	24.4502	1.46013	2.75134	0.000414027	AT1G57750	cytochrome P450, family 96, subfamily A, polypeptide 15
LOC106394715	42.1396	15.0463	1.45732	2.74597	0.0181542	AT1G70300	K+ uptake permease 6
LOC106365777	773.597	277.465	1.45082	2.73364	9.60089e-50	AT5G38430	Ribulose bisphosphate carboxylase (small chain) family protein
LOC106430036	44.9619	16.1352	1.45004	2.73216	0.0128547	AT2G31790	UDP-Glycosyltransferase superfamily protein
LOC106379919	59.2679	21.2826	1.44913	2.73043	0.00173456	AT1G12570	Glucose-methanol-choline (GMC) oxidoreductase family protein
LOC106420446	137.611	49.5934	1.44392	2.72059	2.28971e-08	AT3G62700	multidrug resistance-associated protein 10
LOC106348176	70.849	25.5391	1.44359	2.71997	0.000354865	AT4G39350	cellulose synthase A2
LOC106351012	50.7038	18.3129	1.44078	2.71467	0.00617343	AT4G39400	Leucine-rich receptor-like protein kinase family protein
LOC106361479	751.603	271.526	1.44043	2.71401	8.74433e-48	AT4G38970	fructose-bisphosphate aldolase 2
LOC106390256	60.825	21.9755	1.44032	2.71381	0.00150253	AT1G64680	beta-carotene isomerase D27
LOC106345753	164.666	59.5912	1.43791	2.70929	5.18024e-10	AT1G55320	acyl-activating enzyme 18
LOC106426995	193.57	70.084	1.43724	2.70803	8.08235e-12	AT4G13770	cytochrome P450, family 83, subfamily A, polypeptide 1
LOC106364661	84.6685	30.7855	1.43112	2.69656	5.77289e-05	AT4G32940	gamma vacuolar processing enzyme
LOC106352871	234.055	85.1303	1.43065	2.69568	2.59203e-14	AT3G54600	Class I glutamine amidotransferase-like superfamily protein
LOC106365574	112.599	40.9813	1.42971	2.69392	1.13983e-06	AT1G16880	uridylyltransferase-like protein
LOC106439795	327.093	119.182	1.42808	2.69088	3.96532e-20	AT2G05100	photosystem II light harvesting complex protein 2.1
LOC106429139	39.6093	14.4524	1.42608	2.68716	0.0303848	AT1G60590	Pectin lyase-like superfamily protein
LOC106390092	245.539	89.6838	1.42458	2.68436	6.05086e-15	AT4G29270	HAD superfamily, subfamily IIIB acid phosphatase
LOC106426754	202.718	74.1426	1.42265	2.68077	3.29222e-12	AT2G05520	glycine-rich protein 3
LOC106396732	146.369	53.6519	1.41946	2.67485	1.09996e-08	AT3G63140	chloroplast stem-loop binding protein of 41 kDa
LOC106371893	379.548	140.168	1.40867	2.65493	5.83711e-23	AT1G44575	Chlorophyll A-B binding family protein
LOC106347114	84.0845	31.0825	1.40729	2.65238	8.41472e-05	AT4G25700	beta-hydroxylase 1
LOC106353812	109.68	40.6844	1.4023	2.64322	2.70306e-06	AT2G47800	multidrug resistance-associated protein 4
LOC106347712	68.9999	25.6381	1.39985	2.63875	0.00071908	AT3G47070	thylakoid soluble phosphoprotein
LOC106411172	47.8815	17.818	1.39768	2.63478	0.012271	AT1G19850	Transcriptional factor B3 family protein / auxin-responsive factor AUX/IAA-like protein
LOC106410978	137.903	51.3752	1.39605	2.63181	5.9924e-08	AT5G26000	thioglucoside glucohydrolase 1
LOC106444895	1080.93	402.884	1.39539	2.6306	8.55737e-66	AT5G38430	Ribulose bisphosphate carboxylase (small chain) family protein
LOC106358390	54.5966	20.3917	1.39238	2.62511	0.00529476	AT1G01800	NAD(P)-binding Rossmann-fold superfamily protein
LOC106437461	38.7334	14.5513	1.38397	2.60986	0.0431243	AT1G32060	phosphoribulokinase
LOC106419433	180.918	68.0053	1.38317	2.6084	2.19159e-10	AT5G08640	flavonol synthase 1
LOC106436713	116.297	43.753	1.38191	2.60614	1.54234e-06	AT4G34000	abscisic acid responsive elements-binding factor 3
LOC106347415	48.2708	18.2139	1.37766	2.59846	0.01338	AT3G17810	pyrimidine 1
LOC106440312	75.5204	28.5088	1.37701	2.59729	0.000383344	AT4G15960	alpha/beta-Hydrolases superfamily protein
LOC106390921	150.262	56.8195	1.37457	2.59291	1.74217e-08	AT4G20360	RAB GTPase homolog E1B
LOC106421092	47.1029	17.818	1.37403	2.59194	0.0159691	AT2G43100	isopropylmalate isomerase 2
LOC106428297	97.3201	36.9228	1.36977	2.5843	2.37229e-05	AT4G26530	Aldolase superfamily protein
LOC106406311	67.7348	25.7371	1.3676	2.5804	0.00116012	AT2G04039	DUF2996 family protein
LOC106390739	59.5599	22.6684	1.3652	2.57613	0.00346602	AT1G54500	Rubredoxin-like superfamily protein
LOC106401153	119.12	45.3368	1.3652	2.57613	1.42282e-06	AT5G60360	aleurain-like protease
LOC106356885	50.8011	19.4018	1.36022	2.56724	0.0110108	AT1G80050	adenine phosphoribosyl transferase 2
LOC106437729	69.5839	26.628	1.35736	2.56216	0.00101273	AT2G31560	signal transducer/transcription protein, putative (DUF1685)
LOC106400977	47.5895	18.2139	1.35715	2.56179	0.0167647	AT3G15030	TCP family transcription factor 4
LOC106391116	51.385	19.6988	1.35479	2.5576	0.0106272	AT1G07440	NAD(P)-binding Rossmann-fold superfamily protein
LOC106431056	51.385	19.6988	1.35479	2.5576	0.0106272	AT1G14650	SWAP (Suppressor-of-White-APricot)/surp domain-containing protein / ubiquitin family protein
LOC106382137	68.416	26.232	1.35455	2.55718	0.00120691	AT3G27690	photosystem II light harvesting complex protein 2.3
LOC106411743	43.1128	16.5311	1.35448	2.55705	0.0293897	AT2G20670	sugar phosphate exchanger, putative (DUF506)
LOC106415318	62.3822	23.9553	1.35234	2.55326	0.00271778	AT2G21330	fructose-bisphosphate aldolase 1
LOC106395163	60.1438	23.1634	1.34812	2.5458	0.00372319	AT1G70760	inorganic carbon transport protein-like protein
LOC106452919	80.3864	30.9835	1.347	2.54383	0.000286857	AT3G07360	plant U-box 9
LOC106392322	40.2905	15.5412	1.34589	2.54186	0.0437692	AT2G47630	alpha/beta-Hydrolases superfamily protein
LOC106368974	53.2341	20.5897	1.34198	2.53499	0.00923345	AT1G64400	AMP-dependent synthetase and ligase family protein
LOC106420698	1470.31	568.987	1.3412	2.53362	1.63788e-84	AT2G39730	rubisco activase
LOC106347356	147.927	57.3145	1.33946	2.53056	5.22824e-08	AT1G21400	Thiamin diphosphate-binding fold (THDP-binding) superfamily protein
LOC106414292	83.014	32.1713	1.33913	2.52998	0.00022494	AT5G33370	GDSL-like Lipase/Acylhydrolase superfamily protein
LOC106401378	77.2721	29.9936	1.33684	2.52598	0.000477529	AT3G15360	thioredoxin M-type 4
LOC106426065	57.3215	22.2725	1.33536	2.52339	0.00589618	AT5G58140	phototropin 2
LOC106349125	55.7644	21.6785	1.33463	2.5221	0.00712683	AT3G29240	PPR containing protein (DUF179)
LOC106450707	40.3878	15.7392	1.33111	2.51595	0.0467707	-	-
LOC106430903	41.4584	16.2342	1.32418	2.5039	0.0430655	AT5G11700	ephrin type-B receptor
LOC106418294	43.6967	17.1251	1.32296	2.5018	0.0331155	AT5G45380	urea-proton symporter DEGRADATION OF UREA 3 (DUR3)
LOC106434995	48.952	19.2038	1.32152	2.4993	0.018048	AT4G16690	methyl esterase 16
LOC106438763	115.811	45.4358	1.32142	2.49911	4.60719e-06	AT4G04340	ERD (early-responsive to dehydration stress) family protein
LOC106347931	276.973	108.69	1.32108	2.49853	4.99761e-15	AT5G64040	photosystem I reaction center subunit PSI-N, chloroplast, putative / PSI-N, putative (PSAN)
LOC106391999	51.1904	20.0947	1.3206	2.49771	0.013892	AT4G16563	Eukaryotic aspartyl protease family protein
LOC106346728	71.5303	28.1128	1.31887	2.49471	0.00117122	AT1G17100	SOUL heme-binding family protein
LOC106367226	76.4936	30.0926	1.31748	2.4923	0.000651528	AT5G14200	isopropylmalate dehydrogenase 1
LOC106359621	47.2002	18.6099	1.31427	2.48677	0.0230468	AT2G16630	Pollen Ole e 1 allergen and extensin family protein
LOC106447606	94.3032	37.2198	1.31278	2.48421	7.66596e-05	AT3G03470	cytochrome P450, family 87, subfamily A, polypeptide 9
LOC106399593	44.1833	17.521	1.30596	2.47249	0.0347111	AT1G06800	alpha/beta-Hydrolases superfamily protein
LOC106399597	81.0676	32.1713	1.3049	2.47066	0.000430764	AT2G30570	photosystem II reaction center W
LOC106415198	289.625	115.223	1.3013	2.46452	2.28876e-15	AT1G31330	photosystem I subunit F
LOC106425798	495.262	197.483	1.29801	2.4589	1.58057e-26	AT5G20700	senescence-associated family protein, putative (DUF581)
LOC106357752	464.703	185.604	1.29563	2.45484	8.7502e-25	AT2G06520	photosystem II subunit X
LOC106346563	426.554	170.558	1.29402	2.4521	1.18963e-22	AT4G25100	Fe superoxide dismutase 1
LOC106354021	51.1904	20.4907	1.29245	2.44944	0.0169999	AT1G68570	Major facilitator superfamily protein
LOC106367323	55.2778	22.1735	1.28941	2.44429	0.0108698	AT1G27370	squamosa promoter binding protein-like 10
LOC106349044	148.024	59.4922	1.2866	2.43953	1.64305e-07	AT1G65860	flavin-monooxygenase glucosinolate S-oxygenase 1
LOC106415022	72.8927	29.3007	1.28639	2.43917	0.00139916	AT3G28180	Cellulose-synthase-like C4
LOC106410455	80.581	32.4683	1.28296	2.43337	0.000590675	AT4G26080	Protein phosphatase 2C family protein
LOC106415134	123.11	49.6923	1.2804	2.42906	3.83498e-06	AT1G16880	uridylyltransferase-like protein
LOC106444507	55.3751	22.3715	1.27913	2.42692	0.0116004	AT4G26080	Protein phosphatase 2C family protein
LOC106452491	65.3991	26.43	1.27864	2.42611	0.00366442	AT3G11630	Thioredoxin superfamily protein
LOC106415545	106.955	43.3571	1.27421	2.41866	2.93175e-05	AT2G36630	Sulfite exporter TauE/SafE family protein
LOC106420471	88.8532	36.0319	1.2737	2.4178	0.000248777	AT3G47070	thylakoid soluble phosphoprotein
LOC106396120	68.8053	28.0138	1.26793	2.40816	0.00275358	AT2G35940	BEL1-like homeodomain 1
LOC106427550	197.852	80.5768	1.26753	2.40749	6.42041e-10	AT5G44190	GOLDEN2-like 2
LOC106372558	56.3483	22.9654	1.26646	2.4057	0.011453	AT3G13110	serine acetyltransferase 2;2
LOC106452391	61.8956	25.2421	1.26555	2.40419	0.00614074	AT3G12345	FKBP-type peptidyl-prolyl cis-trans isomerase
LOC106365586	63.7447	26.034	1.26345	2.4007	0.00510037	AT1G16720	high chlorophyll fluorescence phenotype 173
LOC106372453	130.604	53.3549	1.26305	2.40002	2.19693e-06	AT5G10770	Eukaryotic aspartyl protease family protein
LOC106368967	66.275	27.1229	1.2605	2.39579	0.00390504	AT2G29310	NAD(P)-binding Rossmann-fold superfamily protein
LOC106419293	49.244	20.1937	1.25759	2.39096	0.0265246	-	-
LOC106349054	232.692	95.4251	1.25753	2.39086	1.43038e-11	AT3G51600	lipid transfer protein 5
LOC106366638	101.797	41.7732	1.25659	2.3893	6.92914e-05	AT5G43460	HR-like lesion-inducing protein-like protein
LOC106428662	49.6332	20.3917	1.25487	2.38646	0.0258516	AT3G48420	Haloacid dehalogenase-like hydrolase (HAD) superfamily protein
LOC106394172	87.6854	36.0319	1.25461	2.38603	0.000361728	AT3G14420	Aldolase-type TIM barrel family protein
LOC106360983	84.7658	34.844	1.25412	2.38521	0.000509317	AT4G22220	SufE/NifU family protein
LOC106347175	54.4019	22.3715	1.25355	2.38427	0.0157725	AT2G33380	Caleosin-related family protein
LOC106360381	48.0761	19.7977	1.25153	2.38094	0.0315096	AT3G26290	cytochrome P450, family 71, subfamily B, polypeptide 26
LOC106377579	113.864	46.9207	1.25057	2.37935	1.94396e-05	AT1G03680	thioredoxin M-type 1
LOC106387170	58.1001	23.9553	1.24974	2.37799	0.0107921	AT5G58260	oxidoreductases, acting on NADH or NADPH, quinone or similar compound as acceptor
LOC106361531	83.9872	34.6461	1.24903	2.37681	0.00059288	AT5G35630	glutamine synthetase 2
LOC106439430	45.5458	18.8079	1.24753	2.37435	0.0428157	AT4G14540	nuclear factor Y, subunit B3
LOC106377277	161.162	66.6194	1.24605	2.3719	8.61538e-08	AT5G23060	calcium sensing receptor
LOC106432429	53.1368	21.9755	1.24536	2.37078	0.0190479	AT5G15740	O-fucosyltransferase family protein
LOC106352724	131.09	54.2458	1.24452	2.3694	2.93341e-06	AT3G47295	hypothetical protein AT3G47295
LOC106395927	52.2609	21.6785	1.24101	2.36364	0.0215329	AT2G39470	PsbP-like protein 2
LOC106415945	113.573	47.1186	1.24079	2.36328	2.33969e-05	AT2G21970	stress enhanced protein 2
LOC106385336	238.142	98.8898	1.23948	2.36113	1.41437e-11	AT5G09660	peroxisomal NAD-malate dehydrogenase 2
LOC106350062	146.077	60.6801	1.23899	2.36033	5.86526e-07	AT1G11130	Leucine-rich repeat protein kinase family protein
LOC106436039	47.3949	19.6988	1.23817	2.359	0.037159	AT3G18280	Bifunctional inhibitor/lipid-transfer protein/seed storage 2S albumin superfamily protein
LOC106385860	335.073	139.277	1.23806	2.35882	1.76907e-16	AT1G44575	Chlorophyll A-B binding family protein
LOC106376261	596.28	247.868	1.23797	2.35866	9.81814e-30	AT4G30960	SOS3-interacting protein 3
LOC106435836	81.3596	33.8541	1.23653	2.35631	0.000917493	AT1G11860	Glycine cleavage T-protein family
LOC106415642	77.4668	32.3693	1.2305	2.34648	0.00150448	AT1G15170	MATE efflux family protein
LOC106431840	107.539	44.9409	1.2303	2.34616	5.35253e-05	AT1G19150	PSI type II chlorophyll a/b-binding protein (Lhca2*1)
LOC106378957	119.801	50.0883	1.22964	2.34509	1.39713e-05	AT1G67870	glycine-rich protein
LOC106450475	57.5162	24.0543	1.22922	2.34441	0.0134736	AT2G46790	pseudo-response regulator 9
LOC106345871	66.9562	28.0138	1.22863	2.34344	0.0049087	AT5G51110	Transcriptional coactivator/pterin dehydratase
LOC106438742	187.633	78.5971	1.22691	2.34066	6.66019e-09	AT4G05320	polyubiquitin 10
LOC106388972	119.898	50.2863	1.22512	2.33775	1.49077e-05	AT3G10020	plant/protein
LOC106386209	45.5458	19.1048	1.22493	2.33744	0.0489834	AT4G29210	gamma-glutamyl transpeptidase 4
LOC106354709	132.063	55.5327	1.22137	2.33168	4.05653e-06	AT1G78210	alpha/beta-Hydrolases superfamily protein
LOC106415219	47.4922	19.9957	1.21955	2.32874	0.0416312	AT5G67370	DUF1230 family protein (DUF1230)
LOC106450428	192.791	81.3687	1.21604	2.32308	4.98818e-09	AT2G47400	CP12 domain-containing protein 1
LOC106346340	227.632	96.1181	1.21537	2.322	1.06129e-10	AT1G08380	photosystem I subunit O
LOC106352729	122.818	51.8701	1.21509	2.32156	1.28672e-05	AT3G47070	thylakoid soluble phosphoprotein
LOC106396365	81.7489	34.6461	1.21006	2.31346	0.00118145	AT2G13360	alanine:glyoxylate aminotransferase
LOC106346927	61.0197	25.9351	1.20592	2.30684	0.0112946	AT1G18730	NDH dependent flow 6
LOC106415721	56.251	23.9553	1.20308	2.30231	0.0187873	AT2G23810	tetraspanin8
LOC106423905	73.9633	31.5774	1.19946	2.29654	0.0030846	AT5G51720	2 iron, 2 sulfur cluster binding protein
LOC106381253	75.3257	32.1713	1.19891	2.29567	0.0026984	AT4G13510	ammonium transporter 1;1
LOC106376498	379.256	162.144	1.19745	2.29334	1.00487e-17	AT5G38410	Ribulose bisphosphate carboxylase (small chain) family protein
LOC106349325	59.2679	25.3411	1.19732	2.29313	0.0145161	AT3G26650	glyceraldehyde 3-phosphate dehydrogenase A subunit
LOC106420452	56.9322	24.3512	1.1968	2.29231	0.0184215	AT5G58140	phototropin 2
LOC106435837	661.095	283.108	1.19505	2.28953	3.2268e-31	AT1G11850	transmembrane protein
LOC106430129	57.0296	24.4502	1.19341	2.28693	0.0187308	AT4G01700	Chitinase family protein
LOC106399314	165.249	70.8759	1.19283	2.286	1.93133e-07	AT1G62750	Translation elongation factor EFG/EF2 protein
LOC106391968	90.4104	38.8036	1.19185	2.28445	0.000593617	AT2G46820	photosystem I P subunit
LOC106352915	53.6234	23.0644	1.18874	2.27954	0.0270608	AT3G56290	potassium transporter
LOC106430647	76.5909	32.9633	1.18786	2.27815	0.00266181	AT5G49740	ferric reduction oxidase 7
LOC106390021	170.602	73.4496	1.18736	2.27735	1.23958e-07	AT4G30960	SOS3-interacting protein 3
LOC106453494	86.8095	37.4177	1.18568	2.2747	0.000930014	AT3G23080	Polyketide cyclase/dehydrase and lipid transport superfamily protein
LOC106406731	49.8279	21.4806	1.18547	2.27437	0.0409429	AT1G04250	AUX/IAA transcriptional regulator family protein
LOC106406130	173.132	74.6375	1.18545	2.27434	9.86414e-08	AT1G72770	HYPERSENSITIVE TO ABA1
LOC106396197	131.869	56.9185	1.18368	2.27155	8.53682e-06	AT2G39730	rubisco activase
LOC106414977	133.231	57.5125	1.18353	2.27132	7.40201e-06	AT3G55800	sedoheptulose-bisphosphatase
LOC106401014	482.124	208.173	1.18317	2.27075	3.13316e-22	AT2G40100	light harvesting complex photosystem II
LOC106371351	104.619	45.2379	1.18109	2.26748	0.00015375	AT3G47070	thylakoid soluble phosphoprotein
LOC106405897	229.091	99.0877	1.18069	2.26686	2.83521e-10	AT1G76080	chloroplastic drought-induced stress protein of 32 kD
LOC106451647	69.4865	30.0926	1.17887	2.264	0.00599667	AT1G51500	ABC-2 type transporter family protein
LOC106361244	150.165	65.0356	1.17879	2.26387	1.36573e-06	AT1G55670	photosystem I subunit G
LOC106446634	379.84	164.717	1.17695	2.26098	2.92478e-17	AT2G24270	aldehyde dehydrogenase 11A3
LOC106415409	215.661	93.6433	1.17507	2.25803	1.40334e-09	AT1G09340	chloroplast RNA binding protein
LOC106440545	150.165	65.2336	1.17441	2.257	1.49548e-06	AT4G16740	terpene synthase 03
LOC106404560	57.1269	24.8462	1.17269	2.25432	0.0215866	AT5G23440	ferredoxin/thioredoxin reductase subunit A (variable subunit) 1
LOC106398595	66.6643	29.0037	1.17222	2.25359	0.00844855	AT5G47040	lon protease 2
LOC106372449	115.032	50.0883	1.17104	2.25174	6.0992e-05	AT5G10770	Eukaryotic aspartyl protease family protein
LOC106353869	100.824	43.951	1.16941	2.2492	0.000271077	AT1G68010	hydroxypyruvate reductase
LOC106348897	58.1001	25.3411	1.16861	2.24795	0.0202604	AT3G14415	Aldolase-type TIM barrel family protein
LOC106432099	62.7715	27.4199	1.16643	2.24456	0.0131074	AT5G15740	O-fucosyltransferase family protein
LOC106367722	216.537	94.7322	1.16424	2.24114	1.78426e-09	AT3G51240	flavanone 3-hydroxylase
LOC106453217	75.2284	32.9633	1.16197	2.23762	0.00396058	AT3G02790	zinc finger (C2H2 type) family protein
LOC106368978	70.5571	30.9835	1.15884	2.23278	0.00650451	AT1G58030	cationic amino acid transporter 2
LOC106446916	95.5683	41.9712	1.15868	2.23253	0.000535273	AT2G28800	63 kDa inner membrane family protein
LOC106381999	73.4767	32.2703	1.15863	2.23245	0.00491051	AT3G25920	ribosomal protein L15
LOC106440596	221.306	97.3059	1.15699	2.22992	1.36989e-09	AT3G13460	evolutionarily conserved C-terminal region 2
LOC106434160	87.7827	38.6056	1.15667	2.22943	0.00118637	AT1G02065	squamosa promoter binding protein-like 8
LOC106424960	186.855	82.2596	1.15521	2.22716	5.0876e-08	AT1G76180	Dehydrin family protein
LOC106399182	69.1946	30.4885	1.15394	2.22521	0.00779299	AT1G11410	S-locus lectin protein kinase family protein
LOC106410852	213.423	94.0393	1.15393	2.22519	3.37577e-09	AT5G36700	2-phosphoglycolate phosphatase 1
LOC106443300	211.282	93.1484	1.15311	2.22393	4.29362e-09	AT1G54100	aldehyde dehydrogenase 7B4
LOC106351487	54.3046	23.9553	1.15228	2.22265	0.0330852	AT2G16630	Pollen Ole e 1 allergen and extensin family protein
LOC106410218	83.2087	36.8238	1.14764	2.21552	0.00210168	AT1G55350	calpain-type cysteine protease family
LOC106392053	231.719	102.651	1.14617	2.21326	6.59741e-10	AT2G45550	cytochrome P450, family 76, subfamily C, polypeptide 4
LOC106362871	69.1946	30.6865	1.1446	2.21085	0.00848796	AT1G70320	ubiquitin-protein ligase 2
LOC106420760	85.6417	38.0117	1.14342	2.20904	0.00173279	AT2G21330	fructose-bisphosphate aldolase 1
LOC106401968	55.6671	24.7472	1.14111	2.2055	0.0315096	AT3G21055	photosystem II subunit T
LOC106366087	162.33	72.2618	1.13917	2.20255	9.29754e-07	AT5G62000	auxin response factor 2
LOC106450633	54.8885	24.4502	1.1382	2.20107	0.0347111	AT2G42200	squamosa promoter binding protein-like 9
LOC106362044	57.3215	25.5391	1.13792	2.20063	0.0275261	AT1G12780	UDP-D-glucose/UDP-D-galactose 4-epimerase 1
LOC106392264	82.1381	36.6258	1.13674	2.19883	0.00266565	AT5G33370	GDSL-like Lipase/Acylhydrolase superfamily protein
LOC106361293	97.4174	43.555	1.13289	2.19297	0.000629	AT4G35800	RNA polymerase II large subunit
LOC106448997	386.166	173.131	1.1289	2.18692	2.12036e-16	AT2G38170	cation exchanger 1
LOC106354239	266.852	119.677	1.12844	2.18621	3.71918e-11	AT1G72770	HYPERSENSITIVE TO ABA1
LOC106345771	80.7757	36.2299	1.12829	2.18599	0.00331087	AT1G55350	calpain-type cysteine protease family
LOC106439468	75.4231	33.8541	1.12722	2.18438	0.00559402	AT5G19820	ARM repeat superfamily protein
LOC106434873	74.0606	33.2602	1.12646	2.18322	0.00637213	AT2G30100	pentatricopeptide (PPR) repeat-containing protein
LOC106349548	79.5105	35.7349	1.12536	2.18156	0.00385241	AT1G56130	Leucine-rich repeat transmembrane protein kinase
LOC106447223	145.104	65.2336	1.12495	2.18094	7.00638e-06	AT1G17100	SOUL heme-binding family protein
LOC106447096	237.656	107.007	1.12272	2.17757	7.92981e-10	AT2G32690	glycine-rich protein 23
LOC106447457	2446.63	1102.24	1.1219	2.17634	1.39566e-106	AT2G39730	rubisco activase
LOC106371545	62.3822	28.1128	1.12145	2.17566	0.0196893	AT5G57710	Double Clp-N motif-containing P-loop nucleoside triphosphate hydrolases superfamily protein
LOC106366492	63.4527	28.6077	1.12082	2.17471	0.0180666	AT1G64050	hypothetical protein AT1G64050
LOC106394829	92.6487	41.7732	1.12074	2.17458	0.00115364	AT1G70160	zinc finger MYND domain protein
LOC106410120	116.881	52.761	1.11905	2.17204	0.000116938	AT3G25690	Hydroxyproline-rich glycoprotein family protein
LOC106362829	53.7207	24.2522	1.11891	2.17182	0.0444704	AT3G48080	alpha/beta-Hydrolases superfamily protein
LOC106389357	376.142	169.964	1.1176	2.16986	1.06384e-15	AT3G21055	photosystem II subunit T
LOC106429352	82.5274	37.3188	1.11652	2.16823	0.00320329	AT2G38120	Transmembrane amino acid transporter family protein
LOC106418605	55.7644	25.2421	1.11506	2.16604	0.0379521	AT5G54160	O-methyltransferase 1
LOC106430121	97.4174	44.149	1.11335	2.16347	0.000815924	AT4G13770	cytochrome P450, family 83, subfamily A, polypeptide 1
LOC106446476	103.257	46.9207	1.10949	2.15769	0.000497811	AT2G23670	homolog of Synechocystis YCF37
LOC106396257	170.115	77.3102	1.10933	2.15746	8.68503e-07	AT2G47240	AMP-dependent synthetase and ligase family protein
LOC106434944	74.2552	33.7552	1.10893	2.15686	0.00744008	AT4G00450	RNA polymerase II transcription mediator
LOC106380979	138	62.8579	1.10605	2.15255	2.02613e-05	AT4G22100	beta glucosidase 2
LOC106445523	82.7221	37.7147	1.10469	2.15053	0.00359223	AT3G54050	high cyclic electron flow 1
LOC106401573	260.623	118.885	1.10394	2.14941	1.66217e-10	AT1G31330	photosystem I subunit F
LOC106445619	54.5966	24.9452	1.1016	2.14592	0.046413	AT1G50030	target of rapamycin
LOC106444636	118.633	54.2458	1.10047	2.14425	0.000133525	AT4G25960	P-glycoprotein 2
LOC106362212	74.4499	34.0521	1.10007	2.14365	0.00799592	AT1G06430	FTSH protease 8
LOC106415485	97.4174	44.6439	1.09726	2.13948	0.00100339	AT3G55110	ABC-2 type transporter family protein
LOC106390049	145.98	66.9164	1.09689	2.13893	1.13718e-05	AT4G30270	xyloglucan endotransglucosylase/hydrolase 24
LOC106385799	99.4611	45.6338	1.09558	2.13699	0.000855458	AT3G15353	metallothionein 3
LOC106435561	70.4597	32.3693	1.09372	2.13424	0.0121858	AT5G37020	auxin response factor 8
LOC106367374	606.499	278.95	1.09204	2.13176	1.16524e-24	AT1G29930	chlorophyll A/B binding protein 1
LOC106360801	210.406	96.811	1.09148	2.13093	2.96425e-08	AT3G55800	sedoheptulose-bisphosphatase
LOC106450303	114.643	52.761	1.09115	2.13044	0.000226766	AT4G39090	Papain family cysteine protease
LOC106368973	111.821	51.4741	1.09082	2.12994	0.000294532	AT1G64390	glycosyl hydrolase 9C2
LOC106372279	88.6586	40.8824	1.08833	2.12628	0.00254066	AT5G13640	phospholipid:diacylglycerol acyltransferase
LOC106396491	65.8857	30.3895	1.08794	2.1257	0.019112	AT2G44160	methylenetetrahydrofolate reductase 2
LOC106413869	155.128	71.5689	1.0876	2.12521	5.85075e-06	AT1G11860	Glycine cleavage T-protein family
LOC106446528	485.335	223.913	1.08759	2.12519	1.78908e-19	AT2G24270	aldehyde dehydrogenase 11A3
LOC106431850	91.7728	42.3672	1.08667	2.12383	0.00193297	AT1G19000	Homeodomain-like superfamily protein
LOC106432221	55.0832	25.4401	1.08605	2.12293	0.0495674	AT3G26180	cytochrome P450, family 71, subfamily B, polypeptide 20
LOC106411790	55.4724	25.6381	1.08503	2.12142	0.0481762	AT3G18610	nucleolin like 2
LOC106410834	79.4132	36.7248	1.08417	2.12016	0.00603342	AT2G39010	plasma membrane intrinsic protein 2E
LOC106436643	103.451	47.9106	1.08208	2.11709	0.00071831	AT5G22430	Pollen Ole e 1 allergen and extensin family protein
LOC106345649	92.2594	42.8621	1.07754	2.11044	0.00207892	AT4G38940	Galactose oxidase/kelch repeat superfamily protein
LOC106451152	105.884	49.1974	1.07738	2.1102	0.000616327	AT2G33380	Caleosin-related family protein
LOC106376306	146.467	68.2032	1.07421	2.10557	1.72209e-05	AT4G10340	light harvesting complex of photosystem II 5
LOC106442787	99.6558	46.4257	1.07358	2.10464	0.00112069	AT4G25830	Uncharacterized protein family (UPF0497)
LOC106396513	101.505	47.3166	1.07268	2.10333	0.000968655	AT4G24510	HXXXD-type acyl-transferase family protein
LOC106450956	2064.55	962.764	1.07212	2.10252	2.86335e-83	AT2G38530	lipid transfer protein 2
LOC106396209	190.261	89.0899	1.06619	2.0939	3.89793e-07	AT2G34430	light-harvesting chlorophyll-protein complex II subunit B1
LOC106382186	79.8998	37.4177	1.06602	2.09364	0.00697636	AT5G60910	AGAMOUS-like 8
LOC106383072	917.047	431.393	1.05954	2.08427	8.41874e-36	AT3G45140	lipoxygenase 2
LOC106397591	60.1438	28.3108	1.05861	2.08293	0.0398148	AT1G76520	Auxin efflux carrier family protein
LOC106361388	309.672	145.81	1.0582	2.08233	1.09424e-11	AT4G37930	serine transhydroxymethyltransferase 1
LOC106349330	71.9195	33.9531	1.05439	2.07683	0.0155545	AT3G26580	Tetratricopeptide repeat (TPR)-like superfamily protein
LOC106415232	224.517	106.116	1.05273	2.07446	2.63116e-08	AT1G08380	photosystem I subunit O
LOC106411198	81.6515	38.6056	1.05222	2.07371	0.0069615	AT3G30775	Methylenetetrahydrofolate reductase family protein
LOC106353269	227.632	107.898	1.04858	2.0685	2.26823e-08	AT3G61470	photosystem I light harvesting complex protein
LOC106382378	99.1692	47.0197	1.04818	2.06791	0.00164966	AT1G12780	UDP-D-glucose/UDP-D-galactose 4-epimerase 1
LOC106426758	681.824	323.495	1.0472	2.06652	6.26953e-26	AT2G05100	photosystem II light harvesting complex protein 2.1
LOC106358361	89.7291	42.6641	1.0441	2.06208	0.00387364	AT5G67030	zeaxanthin epoxidase (ZEP) (ABA1)
LOC106426387	380.522	181.149	1.04235	2.05957	3.96203e-14	AT2G30570	photosystem II reaction center W
LOC106361618	936.803	447.924	1.03604	2.05059	3.00127e-35	AT1G29930	chlorophyll A/B binding protein 1
LOC106348393	299.065	143.633	1.02962	2.04149	9.19677e-11	AT2G30570	photosystem II reaction center W
LOC106391500	110.264	52.959	1.02956	2.0414	0.000842575	AT2G37040	PHE ammonia lyase 1
LOC106391496	189.774	91.1686	1.02922	2.04092	1.07471e-06	AT2G36950	Heavy metal transport/detoxification superfamily protein
LOC106371716	240.965	116.015	1.02606	2.03645	1.46703e-08	AT5G20700	senescence-associated family protein, putative (DUF581)
LOC106416011	153.96	74.1426	1.02573	2.03599	2.38612e-05	AT3G63160	outer envelope membrane protein
LOC106402765	71.6276	34.5471	1.0235	2.03284	0.0209354	AT3G51895	sulfate transporter 3;1
LOC106399660	134.302	64.8376	1.02212	2.0309	0.000128875	AT1G43670	Inositol monophosphatase family protein
LOC106372567	102.186	49.3954	1.0203	2.02834	0.00186055	AT5G02160	transmembrane protein
LOC106421663	80.2891	38.9026	1.01689	2.02355	0.0113591	AT3G54050	high cyclic electron flow 1
LOC106415371	308.407	149.572	1.01554	2.02167	7.61541e-11	AT4G28750	Photosystem I reaction centre subunit IV / PsaE protein
LOC106353580	63.842	30.9835	1.01455	2.02028	0.0418269	AT5G01920	Protein kinase superfamily protein
LOC106387916	78.44	38.1107	1.01294	2.01802	0.0136243	AT5G51110	Transcriptional coactivator/pterin dehydratase
LOC106396441	71.9195	34.943	1.01293	2.018	0.0224508	AT1G15740	Leucine-rich repeat family protein
LOC106389037	68.9999	33.5572	1.01152	2.01604	0.028536	AT4G37560	Acetamidase/Formamidase family protein
LOC106390578	71.4329	34.745	1.01133	2.01577	0.0236592	AT1G52230	photosystem I subunit H2
LOC106426757	1587.58	773.102	1.00965	2.01342	9.00014e-58	AT4G02770	photosystem I subunit D-1
LOC106346578	192.888	94.0393	1.00798	2.01109	1.44166e-06	AT5G36700	2-phosphoglycolate phosphatase 1
LOC106448940	84.3765	41.1793	1.00647	2.00899	0.00915869	AT5G02120	one helix protein
LOC106375568	275.416	134.427	1.00634	2.00881	1.6411e-09	AT4G28780	GDSL-like Lipase/Acylhydrolase superfamily protein
LOC106431071	90.7996	44.347	1.0054	2.0075	0.00562628	AT2G41250	Haloacid dehalogenase-like hydrolase (HAD) superfamily protein
LOC106360702	151.138	73.8456	1.00483	2.00671	4.55187e-05	AT4G17140	pleckstrin homology (PH) domain-containing protein
LOC106387596	131.966	64.5407	1.00343	2.00477	0.000218589	AT1G16880	uridylyltransferase-like protein
LOC106370056	64.7179	31.6764	1.0023	2.0032	0.0430655	AT1G02065	squamosa promoter binding protein-like 8
LOC106362115	75.6177	37.0218	1.0019	2.00263	0.0188249	AT1G14650	SWAP (Suppressor-of-White-APricot)/surp domain-containing protein / ubiquitin family protein
LOC106402240	63.4527	31.0825	1.00113	2.00156	0.0476223	AT4G03420	hypothetical protein (DUF789)
LOC106410387	527.183	258.361	1.00047	2.00064	1.99247e-18	AT4G38970	fructose-bisphosphate aldolase 2
LOC106452214	152.403	298.946	-1.00044	-2.00062	1.84457e-10	AT3G16370	GDSL-like Lipase/Acylhydrolase superfamily protein
LOC106367614	81.0676	159.471	-1.00455	-2.00631	1.85122e-05	AT1G70490	Ras-related small GTP-binding family protein
LOC106375262	50.3145	98.9887	-1.00474	-2.00659	0.0025596	AT4G35260	isocitrate dehydrogenase 1
LOC106376245	91.1889	179.764	-1.00762	-2.01059	3.14509e-06	AT1G12090	extensin-like protein
LOC106418414	141.503	279.445	-1.01018	-2.01416	6.37944e-10	AT3G10920	manganese superoxide dismutase 1
LOC106446100	141.795	280.039	-1.01027	-2.01429	6.09796e-10	AT5G07030	Eukaryotic aspartyl protease family protein
LOC106436619	70.7517	139.772	-1.01069	-2.01488	8.11136e-05	AT4G35630	phosphoserine aminotransferase
LOC106354203	1910.88	3780.18	-1.01267	-2.01764	1.03651e-142	AT1G72290	Kunitz family trypsin and protease inhibitor protein
LOC106391579	265.295	524.937	-1.013	-2.01811	4.04277e-19	AT1G56340	calreticulin 1a
LOC106347708	31.3371	62.0659	-1.01438	-2.02004	0.0435345	AT5G49280	hydroxyproline-rich glycoprotein family protein
LOC106396953	59.3652	117.599	-1.01463	-2.02039	0.0004781	AT3G55430	O-Glycosyl hydrolases family 17 protein
LOC106428791	72.7954	144.425	-1.01685	-2.02349	4.90558e-05	AT4G34590	G-box binding factor 6
LOC106410767	36.9816	73.4496	-1.0184	-2.02567	0.0170674	AT4G39210	Glucose-1-phosphate adenylyltransferase family protein
LOC106451373	34.7433	69.1931	-1.02235	-2.03122	0.0229246	AT2G31280	transcription factor bHLH155-like protein
LOC106354161	194.251	387.244	-1.02377	-2.03323	3.06884e-14	AT1G71695	Peroxidase superfamily protein
LOC106418246	30.1692	60.1852	-1.02478	-2.03465	0.0464217	AT5G53560	cytochrome B5 isoform E
LOC106348979	41.2637	82.4576	-1.02723	-2.03811	0.00744311	AT5G48300	ADP glucose pyrophosphorylase 1
LOC106396459	61.409	122.944	-1.02993	-2.04193	0.000238003	AT3G22110	20S proteasome alpha subunit C1
LOC106424116	58.0028	116.213	-1.03103	-2.04348	0.00041586	AT4G29760	target of trans acting-siR480/255 protein
LOC106345946	135.47	271.526	-1.03157	-2.04425	5.605e-10	AT5G42020	Heat shock protein 70 (Hsp 70) family protein
LOC106387515	41.5557	83.3485	-1.03256	-2.04566	0.00653348	AT5G50740	Heavy metal transport/detoxification superfamily protein
LOC106424328	40.4852	81.3687	-1.03553	-2.04987	0.00744311	AT2G27730	copper ion binding protein
LOC106390276	51.093	102.849	-1.03779	-2.05307	0.00116155	AT3G18820	RAB GTPase homolog G3F
LOC106442702	67.7348	136.406	-1.0384	-2.05394	6.41788e-05	AT1G62180	5\'adenylylphosphosulfate reductase 2
LOC106434328	44.4753	89.5848	-1.0387	-2.05438	0.00361484	AT3G50360	centrin2
LOC106346722	222.668	449.607	-1.04222	-2.05939	4.02755e-17	AT1G75390	basic leucine-zipper 44
LOC106427966	187.925	379.82	-1.04361	-2.06138	2.02223e-14	AT3G08640	alphavirus core family protein (DUF3411)
LOC106390152	145.007	293.403	-1.04521	-2.06367	4.84822e-11	AT2G27720	60S acidic ribosomal protein family
LOC106372715	91.4809	185.307	-1.04683	-2.06598	7.27702e-07	AT4G15000	Ribosomal L27e protein family
LOC106402054	41.1664	83.4475	-1.04785	-2.06745	0.00549686	AT1G23500	GDSL-like Lipase/Acylhydrolase superfamily protein
LOC106427969	43.3074	87.803	-1.04811	-2.06782	0.00375599	AT3G11250	Ribosomal protein L10 family protein
LOC106379355	62.3822	126.508	-1.04847	-2.06834	0.000126778	AT1G71690	glucuronoxylan 4-O-methyltransferase-like protein (DUF579)
LOC106375432	50.8011	103.146	-1.05021	-2.07084	0.000959301	AT4G31300	N-terminal nucleophile aminohydrolases (Ntn hydrolases) superfamily protein
LOC106429621	98.3906	199.858	-1.05084	-2.07173	1.73803e-07	AT2G45960	plasma membrane intrinsic protein 1B
LOC106437759	79.1212	160.758	-1.0512	-2.07226	5.85078e-06	AT5G28540	heat shock protein 70 (Hsp 70) family protein
LOC106375724	94.4978	192.038	-1.05149	-2.07267	3.48188e-07	AT4G21570	organic solute transporter ostalpha protein (DUF300)
LOC106375723	80.4837	164.123	-1.05646	-2.07983	3.81527e-06	AT5G62390	BCL-2-associated athanogene 7
LOC106381357	30.7531	62.7589	-1.05754	-2.08138	0.0288652	AT1G73680	alpha dioxygenase
LOC106424903	41.653	85.0313	-1.05803	-2.08208	0.00424676	AT5G62740	SPFH/Band 7/PHB domain-containing membrane-associated protein family
LOC106396567	52.2609	106.809	-1.05968	-2.08447	0.000608311	AT1G62180	5\'adenylylphosphosulfate reductase 2
LOC106386725	31.2397	63.8477	-1.05971	-2.08451	0.0257061	AT5G20020	RAS-related GTP-binding nuclear protein 2
LOC106376326	70.2651	143.633	-1.05996	-2.08487	2.28671e-05	AT4G23650	calcium-dependent protein kinase 6
LOC106407394	57.4188	117.401	-1.0603	-2.08536	0.000234305	AT5G38865	hypothetical protein AT5G38865, partial
LOC106381204	60.5331	123.835	-1.06107	-2.08649	0.000128926	AT3G10300	Calcium-binding EF-hand family protein
LOC106418325	34.1593	70.183	-1.06729	-2.0955	0.0141599	AT5G45650	subtilase family protein
LOC106373007	60.6304	124.924	-1.07139	-2.10145	9.82887e-05	AT4G21150	ribophorin II (RPN2) family protein
LOC106445688	54.4992	112.451	-1.07344	-2.10445	0.000296715	AT4G27180	kinesin 2
LOC106365932	37.2736	77.2112	-1.07911	-2.11273	0.00674081	AT4G20020	multiple organellar RNA editing factor
LOC106452281	47.7842	98.9887	-1.07918	-2.11284	0.000931897	AT1G15410	aspartate-glutamate racemase family
LOC106353548	47.8815	99.2857	-1.08057	-2.11487	0.000891568	AT1G75950	S phase kinase-associated protein 1
LOC106439525	114.351	237.87	-1.08516	-2.1216	1.77434e-09	AT4G40060	homeobox protein 16
LOC106367591	36.5923	76.1223	-1.08523	-2.12171	0.0069615	AT1G24100	UDP-glucosyl transferase 74B1
LOC106348096	104.424	217.379	-1.08621	-2.12315	1.2007e-08	AT5G63860	Regulator of chromosome condensation (RCC1) family protein
LOC106416357	28.4175	59.1953	-1.08716	-2.12455	0.0309771	AT3G12130	KH domain-containing protein / zinc finger (CCCH type) family protein
LOC106389349	121.845	254.302	-1.08995	-2.12867	3.14523e-10	AT3G20670	histone H2A 13
LOC106438132	63.1607	131.952	-1.09137	-2.13076	3.59767e-05	AT4G28470	26S proteasome regulatory subunit S2 1B
LOC106376012	33.1861	69.3911	-1.09262	-2.13261	0.0119754	AT4G24120	YELLOW STRIPE like 1
LOC106354194	26.6657	55.8296	-1.0945	-2.13539	0.0399009	AT1G72150	PATELLIN 1
LOC106376846	27.6389	58.0074	-1.09799	-2.14056	0.0316832	AT3G16060	ATP binding microtubule motor family protein
LOC106449443	26.0818	54.7408	-1.09803	-2.14062	0.042804	AT4G36520	Chaperone DnaJ-domain superfamily protein
LOC106440599	44.086	92.6535	-1.09998	-2.14351	0.00126577	AT3G13510	carboxyl-terminal peptidase, putative (DUF239)
LOC106386867	36.0084	75.8254	-1.1028	-2.14771	0.00599667	AT3G45980	Histone superfamily protein
LOC106432415	37.9548	80.1809	-1.10743	-2.15461	0.00378678	AT4G27595	WEB family protein (DUF827)
LOC106375282	27.8335	58.7993	-1.10743	-2.15461	0.0272912	AT4G34960	Cyclophilin-like peptidyl-prolyl cis-trans isomerase family protein
LOC106367693	26.0818	55.1367	-1.10842	-2.1561	0.038197	AT3G22845	emp24/gp25L/p24 family/GOLD family protein
LOC106347850	84.7658	179.764	-1.113	-2.16295	2.17526e-07	AT5G62740	SPFH/Band 7/PHB domain-containing membrane-associated protein family
LOC106445537	60.9224	129.675	-1.11831	-2.17093	2.74614e-05	AT5G27700	Ribosomal protein S21e
LOC106362348	73.4767	156.6	-1.12018	-2.17374	1.8602e-06	AT1G09210	calreticulin 1b
LOC106352613	28.8067	61.571	-1.1243	-2.17995	0.0186269	AT5G59970	Histone superfamily protein
LOC106347997	28.3201	60.5811	-1.12549	-2.18176	0.0201301	AT5G63980	SAL1 phosphatase-like protein
LOC106352790	52.4555	112.451	-1.12858	-2.18644	0.000124303	AT5G26360	TCP-1/cpn60 chaperonin family protein
LOC106435589	32.1156	68.9952	-1.13167	-2.19113	0.00856312	AT4G02060	Minichromosome maintenance (MCM2/3/5) family protein
LOC106407095	179.945	386.65	-1.13193	-2.19151	7.79188e-17	AT3G29030	expansin A5
LOC106420885	40.9718	88.1	-1.13296	-2.19309	0.0012988	AT4G21990	APS reductase 3
LOC106440226	53.6234	115.421	-1.13442	-2.19531	8.41472e-05	AT4G17670	senescence-associated family protein (DUF581)
LOC106430462	166.223	357.844	-1.13467	-2.19568	1.31125e-15	AT3G57020	Calcium-dependent phosphotriesterase superfamily protein
LOC106439733	55.6671	119.875	-1.13509	-2.19632	5.34221e-05	-	-
LOC106446718	103.938	223.913	-1.13567	-2.1972	1.32043e-09	AT2G28190	copper/zinc superoxide dismutase 2
LOC106439779	39.512	85.1303	-1.13584	-2.19746	0.00168914	AT2G06850	xyloglucan endotransglucosylase/hydrolase 4
LOC106382178	109.193	235.296	-1.13605	-2.19778	4.1018e-10	AT3G29320	Glycosyl transferase, family 35
LOC106411918	36.1057	77.8052	-1.13609	-2.19784	0.00349532	AT5G59970	Histone superfamily protein
LOC106372705	32.6995	70.579	-1.13842	-2.2014	0.00688762	AT3G22120	cell wall-plasma membrane linker protein
LOC106454430	39.6093	85.5263	-1.13898	-2.20226	0.00156134	AT2G46330	arabinogalactan protein 16
LOC106408979	36.6897	79.29	-1.14022	-2.20414	0.00289281	AT3G28950	AIG2-like (avirulence induced gene) family protein
LOC106452839	58.2947	126.013	-1.14058	-2.2047	2.63866e-05	AT3G08680	Leucine-rich repeat protein kinase family protein
LOC106390393	60.825	131.556	-1.14139	-2.20594	1.49077e-05	AT1G64940	cytochrome P450, family 87, subfamily A, polypeptide 6
LOC106417637	25.4005	55.0377	-1.14401	-2.20995	0.0294897	AT2G02130	low-molecular-weight cysteine-rich 68
LOC106427769	131.966	286.077	-1.14469	-2.21099	1.535e-12	AT5G59970	Histone superfamily protein
LOC106433557	106.565	231.139	-1.14547	-2.21218	4.57035e-10	AT3G09390	metallothionein 2A
LOC106346762	24.622	53.4539	-1.1468	-2.21422	0.0337444	AT1G16520	interactor of constitutive active ROPs protein
LOC106347821	44.5726	96.811	-1.14747	-2.21524	0.000454003	AT5G65640	beta HLH protein 93
LOC106375703	66.3723	144.227	-1.14814	-2.21627	3.5371e-06	AT4G20320	CTP synthase family protein
LOC106429561	23.5515	51.1772	-1.14814	-2.21627	0.0418501	AT1G70090	glucosyl transferase family 8
LOC106390297	51.385	111.659	-1.14814	-2.21627	9.87793e-05	AT3G18410	NADH dehydrogenase ubiquinone 1 beta subcomplex subunit 10-B-like protein (Complex I subunit NDUFS6)
LOC106348110	40.7771	88.7929	-1.15114	-2.22089	0.000968713	AT5G65640	beta HLH protein 93
LOC106400031	48.4654	105.621	-1.15232	-2.22271	0.000171597	AT5G59970	Histone superfamily protein
LOC106400580	25.0113	54.5428	-1.15326	-2.22416	0.0288849	AT3G06035	Glycoprotein membrane precursor GPI-anchored
LOC106434523	83.1113	181.248	-1.1533	-2.22423	6.55443e-08	AT5G20020	RAS-related GTP-binding nuclear protein 2
LOC106437536	178.68	390.61	-1.1568	-2.22963	1.27541e-17	AT5G54160	O-methyltransferase 1
LOC106400405	28.6121	62.5609	-1.15709	-2.23007	0.0128423	AT1G05560	UDP-glucosyltransferase 75B1
LOC106426865	27.2496	59.5912	-1.15732	-2.23042	0.0172053	AT4G36890	Nucleotide-diphospho-sugar transferases superfamily protein
LOC106376150	47.2976	103.542	-1.15883	-2.23277	0.000193869	AT5G57815	Cytochrome c oxidase, subunit Vib family protein
LOC106377434	43.6967	95.7221	-1.15978	-2.23423	0.000429283	AT3G13410	2-C-methyl-D-erythritol 4-phosphate cytidylyltransferase
LOC106416322	66.4696	145.612	-1.15982	-2.23429	2.42996e-06	-	-
LOC106352078	32.8942	72.0638	-1.15989	-2.23441	0.00483788	AT5G24580	Heavy metal transport/detoxification superfamily protein
LOC106447479	133.037	291.72	-1.16121	-2.23645	4.16315e-13	AT2G39310	jacalin-related lectin 22
LOC106415829	57.4188	125.914	-1.16129	-2.23657	1.86524e-05	AT3G45980	Histone superfamily protein
LOC106377019	170.31	373.979	-1.16325	-2.23961	5.13453e-17	AT1G08830	copper/zinc superoxide dismutase 1
LOC106368223	22.3836	49.1974	-1.16459	-2.2417	0.0453537	AT5G15580	longifolia1
LOC106386346	70.0705	154.323	-1.16753	-2.24627	8.07162e-07	AT5G44720	Molybdenum cofactor sulfurase family protein
LOC106366710	83.7926	184.713	-1.16884	-2.24831	2.98227e-08	AT5G17330	glutamate decarboxylase
LOC106396617	50.3145	111.065	-1.17082	-2.25139	7.34323e-05	AT5G20660	Zn-dependent exopeptidases superfamily protein
LOC106418693	26.2764	58.0074	-1.17092	-2.25155	0.0180666	AT5G45350	proline-rich family protein
LOC106396905	25.7898	57.0175	-1.17306	-2.25489	0.0194842	AT4G29360	O-Glycosyl hydrolases family 17 protein
LOC106415633	109.582	242.621	-1.17514	-2.25815	4.93862e-11	AT2G21160	Translocon-associated protein (TRAP), alpha subunit
LOC106372351	53.1368	117.797	-1.17697	-2.26101	3.27747e-05	AT4G29760	target of trans acting-siR480/255 protein
LOC106447366	64.4259	143.138	-1.18014	-2.26599	2.06168e-06	AT5G59970	Histone superfamily protein
LOC106348199	61.7982	137.495	-1.1822	-2.26922	3.59643e-06	AT1G66430	pfkB-like carbohydrate kinase family protein
LOC106397235	79.8025	177.685	-1.18327	-2.2709	4.38327e-08	AT3G23390	Zinc-binding ribosomal protein family protein
LOC106361372	25.5952	57.2155	-1.18899	-2.27992	0.0169999	AT4G39900	adenine deaminase
LOC106349332	43.8914	98.2958	-1.19165	-2.28413	0.000209977	AT3G26520	tonoplast intrinsic protein 2
LOC106376115	21.7024	48.6035	-1.19166	-2.28415	0.0402794	AT4G27585	SPFH/Band 7/PHB domain-containing membrane-associated protein family
LOC106400650	48.952	109.68	-1.19231	-2.28518	6.05889e-05	AT3G08680	Leucine-rich repeat protein kinase family protein
LOC106419393	37.3709	83.8435	-1.19423	-2.28823	0.000959301	AT1G66570	sucrose-proton symporter 7
LOC106357712	40.5825	91.0696	-1.19457	-2.28876	0.000439918	AT3G22890	ATP sulfurylase 1
LOC106362263	31.5317	70.7769	-1.19493	-2.28934	0.00387364	AT5G59970	Histone superfamily protein
LOC106375428	21.4104	48.1085	-1.19643	-2.29172	0.041093	AT4G31350	Core-2/I-branching beta-1,6-N-acetylglucosaminyltransferase family protein
LOC106446744	50.0225	112.847	-1.20217	-2.30086	3.6584e-05	AT2G27730	copper ion binding protein
LOC106443594	22.5783	50.9792	-1.20343	-2.30286	0.0288652	AT2G38760	annexin 3
LOC106451512	58.684	132.546	-1.20391	-2.30362	4.02278e-06	AT2G29550	tubulin beta-7 chain
LOC106352880	22.9675	51.9691	-1.20651	-2.30779	0.0253491	AT3G54920	Pectin lyase-like superfamily protein
LOC106347116	93.5246	211.836	-1.20798	-2.31014	4.85732e-10	AT4G25740	RNA binding Plectin/S10 domain-containing protein
LOC106431762	34.062	77.2112	-1.2091	-2.31193	0.00165925	AT3G06450	HCO3- transporter family
LOC106446774	62.2848	141.356	-1.21083	-2.31471	1.32693e-06	AT2G27030	calmodulin 5
LOC106397168	25.2059	57.4135	-1.21608	-2.32315	0.0134026	AT3G25580	Thioredoxin superfamily protein
LOC106381581	39.8039	90.7727	-1.2178	-2.32592	0.000335295	AT4G12580	hypothetical protein AT4G12580
LOC106372411	43.1128	98.9887	-1.2276	-2.34177	0.000115598	AT5G11410	Protein kinase superfamily protein
LOC106385608	35.1325	80.7748	-1.22955	-2.34494	0.000889346	AT5G18090	AP2/B3-like transcriptional factor family protein
LOC106444997	41.2637	95.2272	-1.23495	-2.35373	0.000160267	AT3G61440	cysteine synthase C1
LOC106442523	35.6191	82.4576	-1.23945	-2.36109	0.000652658	AT1G68560	alpha-xylosidase 1
LOC106413874	23.9407	55.7307	-1.24746	-2.37422	0.012586	AT3G53990	Adenine nucleotide alpha hydrolases-like superfamily protein
LOC106426280	31.7263	73.9446	-1.24922	-2.37712	0.00154721	AT1G65590	beta-hexosaminidase 3
LOC106438519	20.4372	47.7126	-1.25162	-2.38109	0.0295353	AT4G33270	Transducin family protein / WD-40 repeat family protein
LOC106350587	18.7828	43.852	-1.25169	-2.38119	0.045521	AT1G10155	phloem protein 2-A10
LOC106427999	19.5613	45.7328	-1.25368	-2.38448	0.0364631	AT4G17510	ubiquitin C-terminal hydrolase 3
LOC106367843	75.2284	176.2	-1.25632	-2.38885	7.54946e-09	AT3G52180	dual specificity protein phosphatase (DsPTP1) family protein
LOC106427976	166.417	390.313	-1.25828	-2.3921	3.62856e-20	AT3G09820	adenosine kinase 1
LOC106401246	21.3131	49.9893	-1.25833	-2.39219	0.0218693	AT1G04520	plasmodesmata-located protein 2
LOC106361266	75.8123	177.982	-1.25968	-2.39442	5.541e-09	AT4G31500	cytochrome P450, family 83, subfamily B, polypeptide 1
LOC106401357	21.5077	50.5832	-1.26226	-2.39871	0.0199492	AT4G23470	PLAC8 family protein
LOC106361903	24.0381	56.6216	-1.26448	-2.40241	0.00996584	AT1G27450	adenine phosphoribosyl transferase 1
ycf1	347.043	818.934	-1.26708	-2.40674	1.47559e-43	-	-
LOC106450434	34.1593	80.8738	-1.27184	-2.4147	0.000535273	AT3G11700	FASCICLIN-like arabinogalactan protein 18 precursor
LOC106389427	37.7602	89.7828	-1.27803	-2.42507	0.000169696	AT2G07690	Minichromosome maintenance (MCM2/3/5) family protein
rpoA	275.124	655.404	-1.28076	-2.42966	2.65627e-35	-	-
LOC106365885	73.0874	174.319	-1.28249	-2.43258	4.74675e-09	AT5G26280	TRAF-like family protein
LOC106387142	45.7404	109.383	-1.28629	-2.43901	1.4119e-05	AT5G58710	rotamase CYP 7
LOC106350163	18.8801	45.2379	-1.28912	-2.44378	0.030713	AT1G10850	Leucine-rich repeat protein kinase family protein
LOC106372481	59.7545	143.237	-1.28973	-2.44483	1.9505e-07	AT5G10300	methyl esterase 5
LOC106451526	42.5289	101.958	-1.28992	-2.44514	3.28171e-05	AT2G29550	tubulin beta-7 chain
LOC106447022	91.0916	218.963	-1.29375	-2.45165	1.31828e-11	AT4G36130	Ribosomal protein L2 family
LOC106438101	20.3399	48.9004	-1.29399	-2.45205	0.0194087	AT4G28510	prohibitin 1
LOC106346062	26.4711	63.7487	-1.29643	-2.45621	0.00325313	AT1G51460	ABC-2 type transporter family protein
LOC106437235	17.1283	41.2783	-1.29745	-2.45794	0.0464217	AT5G54380	protein kinase family protein
LOC106435499	32.8942	79.389	-1.29956	-2.46153	0.000463563	AT4G22000	tyrosine sulfotransferase-like protein
LOC106438267	123.596	298.748	-1.30174	-2.46527	3.36379e-16	AT2G45960	plasma membrane intrinsic protein 1B
LOC106446333	19.3667	46.8217	-1.30205	-2.46579	0.0234333	AT5G42030	ABL interactor-like protein 4
LOC106410772	24.2327	58.6013	-1.30243	-2.46644	0.00577001	AT3G54000	TIP41-like protein
LOC106406490	25.5952	61.967	-1.30408	-2.46926	0.00375983	AT1G79550	phosphoglycerate kinase
LOC106351695	38.8307	94.1383	-1.30604	-2.47261	6.80757e-05	AT3G13520	arabinogalactan protein 12
LOC106402456	51.2877	124.429	-1.30709	-2.47442	1.49822e-06	AT3G27360	Histone superfamily protein
LOC106376226	21.7024	52.662	-1.30736	-2.47489	0.0113659	AT4G14730	Bax inhibitor-1 family protein
LOC106388058	17.6149	42.7631	-1.30802	-2.47602	0.0366715	AT2G44060	Late embryogenesis abundant protein, group 2
LOC106358188	20.0479	48.7025	-1.30899	-2.47769	0.018048	AT4G20850	tripeptidyl peptidase ii
LOC106371823	41.945	102.057	-1.31126	-2.48159	2.36783e-05	AT5G13710	sterol methyltransferase 1
LOC106423083	22.5783	54.9388	-1.31134	-2.48172	0.00831365	AT1G03590	Protein phosphatase 2C family protein
LOC106415305	27.6389	67.3123	-1.31262	-2.48393	0.00178614	AT1G61790	Oligosaccharyltransferase complex/magnesium transporter family protein
LOC106413917	22.8702	55.8296	-1.31601	-2.48977	0.0071639	AT4G35160	O-methyltransferase family protein
LOC106374182	26.1791	63.9467	-1.31691	-2.49131	0.00264642	AT2G17380	associated protein 19
LOC106407410	64.2313	156.897	-1.31692	-2.49134	1.84213e-08	AT3G54080	Concanavalin A-like lectin family protein
LOC106444527	35.5218	87.1101	-1.32259	-2.50114	0.000131533	AT4G24040	trehalase 1
LOC106357790	77.9534	191.741	-1.32693	-2.50868	1.52697e-10	AT3G45980	Histone superfamily protein
LOC106438345	23.3568	57.5125	-1.32848	-2.51138	0.00529476	AT5G59970	Histone superfamily protein
LOC106410608	27.3469	67.4113	-1.33006	-2.51414	0.00148391	AT4G27440	protochlorophyllide oxidoreductase B
LOC106397045	50.2172	123.934	-1.33177	-2.51711	1.00384e-06	AT3G17210	heat stable protein 1
LOC106414088	25.1086	61.967	-1.33177	-2.51711	0.00294627	AT1G10640	Pectin lyase-like superfamily protein
LOC106411792	30.2665	74.7365	-1.33254	-2.51846	0.00057333	AT3G11750	Dihydroneopterin aldolase
LOC106381367	20.4372	50.4843	-1.33309	-2.51941	0.0122422	AT1G74100	sulfotransferase 16
LOC106406178	187.828	464.554	-1.33489	-2.52256	1.67792e-26	AT2G30860	glutathione S-transferase PHI 9
LOC106347348	25.8871	64.0457	-1.33532	-2.52331	0.00218029	AT1G21100	O-methyltransferase family protein
LOC106425805	25.1086	62.2639	-1.33867	-2.52918	0.00266794	AT5G21100	Plant L-ascorbate oxidase
LOC106419485	40.8744	101.463	-1.34014	-2.53176	1.65856e-05	AT5G07030	Eukaryotic aspartyl protease family protein
LOC106381982	37.1763	92.3565	-1.34128	-2.53377	5.24708e-05	AT2G21790	ribonucleotide reductase 1
LOC106445573	18.9774	47.2176	-1.34349	-2.53765	0.0171091	AT1G12550	D-isomer specific 2-hydroxyacid dehydrogenase family protein
LOC106354628	28.0282	69.8861	-1.34658	-2.54308	0.000917493	AT1G77120	alcohol dehydrogenase 1
LOC106406183	115.714	288.552	-1.34673	-2.54334	1.71911e-16	AT1G52410	TSK-associating protein 1
LOC106447379	134.788	336.859	-1.3499	-2.54895	2.16187e-19	AT1G52410	TSK-associating protein 1
LOC106375449	16.6417	41.6743	-1.3528	-2.55408	0.0319867	AT4G30440	UDP-D-glucuronate 4-epimerase 1
LOC106351245	18.1015	45.3368	-1.35302	-2.55447	0.0201732	AT4G35750	SEC14 cytosolic factor family protein / phosphoglyceride transfer family protein
LOC106429708	22.0917	55.4337	-1.35571	-2.55924	0.00551907	AT1G80830	natural resistance-associated macrophage protein 1
LOC106396724	41.7503	104.928	-1.35799	-2.56329	7.88769e-06	-	-
LOC106439384	74.5472	188.475	-1.3666	-2.57862	7.71651e-11	AT4G39980	3-deoxy-D-arabino-heptulosonate 7-phosphate synthase 1
LOC106405253	122.331	309.835	-1.36916	-2.5832	3.36035e-18	AT5G63530	farnesylated protein 3
LOC106396235	20.3399	51.5731	-1.37076	-2.58607	0.00806328	AT1G15960	NRAMP metal ion transporter 6
LOC106368809	52.2609	132.546	-1.37114	-2.58675	1.44523e-07	AT2G21160	Translocon-associated protein (TRAP), alpha subunit
LOC106375802	43.794	111.164	-1.37234	-2.5889	2.69129e-06	AT4G24920	secE/sec61-gamma protein transport protein
LOC106427621	20.1453	51.1772	-1.37351	-2.59101	0.00830854	AT2G32720	cytochrome B5 isoform B
LOC106447538	20.0479	51.0782	-1.37771	-2.59855	0.00815817	AT2G40330	PYR1-like 6
LOC106348371	125.154	319.338	-1.37984	-2.60239	5.369e-19	AT2G30860	glutathione S-transferase PHI 9
LOC106388907	26.3737	67.4113	-1.38234	-2.60691	0.00088613	AT3G07320	O-Glycosyl hydrolases family 17 protein
LOC106387246	118.341	303.697	-1.38813	-2.6174	3.23842e-18	AT1G74920	aldehyde dehydrogenase 10A8
LOC106372082	76.9802	197.78	-1.38979	-2.6204	1.05309e-11	AT4G31500	cytochrome P450, family 83, subfamily B, polypeptide 1
LOC106454459	16.6417	42.7631	-1.39001	-2.62081	0.0221808	AT5G39220	alpha/beta-Hydrolases superfamily protein
LOC106421142	36.2031	93.2474	-1.3934	-2.62698	2.30178e-05	-	-
LOC106439777	22.2863	57.7104	-1.40113	-2.64108	0.0028092	AT2G05990	NAD(P)-binding Rossmann-fold superfamily protein
LOC106349057	23.4541	60.7791	-1.40218	-2.64302	0.00180376	AT3G51740	inflorescence meristem receptor-like kinase 2
LOC106387849	146.953	381.503	-1.40479	-2.64779	1.84275e-23	AT2G30860	glutathione S-transferase PHI 9
LOC106419352	19.464	50.5832	-1.4063	-2.65057	0.00703494	AT5G05690	Cytochrome P450 superfamily protein
LOC106391495	109.096	283.9	-1.40824	-2.65413	2.16758e-17	AT2G36910	ATP binding cassette subfamily B1
LOC106410578	27.6389	71.9648	-1.40904	-2.65561	0.000358948	AT4G25260	Plant invertase/pectin methylesterase inhibitor superfamily protein
LOC106445067	30.5585	79.5869	-1.40941	-2.65629	0.000122339	AT4G17260	Lactate/malate dehydrogenase family protein
LOC106445474	19.1721	50.0883	-1.41392	-2.6646	0.00711366	AT3G54560	histone H2A 11
LOC106357793	127.587	334.087	-1.4172	-2.67067	9.72884e-21	AT5G59870	histone H2A 6
LOC106397656	18.7828	49.1974	-1.41762	-2.67145	0.00785488	AT3G53140	O-methyltransferase family protein
LOC106418355	28.7094	75.2314	-1.41826	-2.67264	0.0002048	AT4G29870	Oligosaccharyltransferase complex/magnesium transporter family protein
LOC106362028	29.196	76.5183	-1.41849	-2.67305	0.000169696	AT4G12420	Cupredoxin superfamily protein
LOC106444985	14.3061	37.5167	-1.41936	-2.67467	0.0378578	AT3G62060	Pectinacetylesterase family protein
LOC106387720	90.7023	238.86	-1.42541	-2.6859	7.7522e-15	AT5G17330	glutamate decarboxylase
LOC106354550	36.6897	96.712	-1.42677	-2.68845	8.66022e-06	AT1G78580	trehalose-6-phosphate synthase
LOC106428764	78.44	206.787	-1.42694	-2.68876	8.80643e-13	AT4G34710	arginine decarboxylase 2
LOC106381340	233.276	615.017	-1.42704	-2.68894	3.54276e-39	AT1G66200	hypothetical protein AT1G66200
LOC106406844	16.1551	42.6641	-1.42948	-2.6935	0.0178749	AT5G51120	polyadenylate-binding protein 1
LOC106428289	128.171	339.729	-1.43477	-2.7034	1.63378e-21	AT4G26630	DEK domain-containing chromatin associated protein
LOC106382793	13.4302	35.6359	-1.43631	-2.70627	0.0447416	AT5G59970	Histone superfamily protein
LOC106435427	14.0141	37.2198	-1.43764	-2.70878	0.0356355	AT1G21310	extensin 3
LOC106435548	105.398	281.227	-1.44434	-2.72139	6.64311e-18	AT4G22050	Eukaryotic aspartyl protease family protein
LOC106439278	63.6473	170.162	-1.44719	-2.72676	1.1313e-10	AT4G39860	hematological/neurological-like protein
LOC106408937	41.7503	111.758	-1.44898	-2.73014	6.68609e-07	AT3G48000	aldehyde dehydrogenase 2B4
LOC106391341	67.4428	181.446	-1.45626	-2.74396	1.61551e-11	AT5G18170	glutamate dehydrogenase 1
LOC106386836	88.8532	239.058	-1.45632	-2.74407	2.35242e-15	AT5G59970	Histone superfamily protein
LOC106376825	24.2327	65.2336	-1.45711	-2.74558	0.000575452	AT1G72150	PATELLIN 1
LOC106375281	36.8843	99.3847	-1.45847	-2.74817	3.61088e-06	AT4G34990	myb domain protein 32
LOC106371038	49.244	132.744	-1.45908	-2.74933	2.31691e-08	AT1G27130	glutathione S-transferase tau 13
LOC106409257	17.8096	48.4055	-1.47097	-2.77208	0.00600263	AT5G47150	YDG/SRA domain-containing protein
LOC106358056	26.9577	73.3507	-1.47257	-2.77515	0.000145853	AT1G28290	arabinogalactan protein 31
LOC106426778	28.9041	78.696	-1.47347	-2.77689	6.49273e-05	AT4G36920	Integrase-type DNA-binding superfamily protein
LOC106449922	17.7123	48.3065	-1.47592	-2.78161	0.00589618	AT2G24490	replicon protein A2
LOC106433186	25.7898	70.678	-1.48291	-2.79512	0.000195957	AT5G59970	Histone superfamily protein
LOC106418539	25.6925	70.48	-1.48432	-2.79785	0.000198358	AT3G15510	NAC domain containing protein 2
LOC106446973	58.0028	159.471	-1.48755	-2.80413	2.03964e-10	AT2G29550	tubulin beta-7 chain
LOC106410155	30.7531	84.7344	-1.49067	-2.81019	2.14745e-05	AT4G10120	Sucrose-phosphate synthase family protein
LOC106380137	23.5515	65.0356	-1.49387	-2.81643	0.000413545	AT3G58060	Cation efflux family protein
LOC106438107	51.1904	141.455	-1.49485	-2.81835	2.83913e-09	AT2G39050	hydroxyproline-rich glycoprotein family protein
LOC106368745	30.3639	83.9425	-1.4955	-2.81961	2.28171e-05	AT4G33270	Transducin family protein / WD-40 repeat family protein
LOC106441254	25.3032	70.084	-1.49822	-2.82493	0.000181842	AT3G27360	Histone superfamily protein
LOC106398506	65.4964	182.139	-1.50401	-2.83629	3.73782e-12	AT4G29030	Putative membrane lipoprotein
LOC106365357	29.3907	82.0617	-1.5098	-2.84771	2.51949e-05	AT1G13830	Carbohydrate-binding X8 domain superfamily protein
LOC106439876	14.3061	39.9915	-1.51152	-2.8511	0.0159991	AT3G54920	Pectin lyase-like superfamily protein
LOC106367598	14.7927	41.3773	-1.51241	-2.85286	0.0129089	AT1G24170	Nucleotide-diphospho-sugar transferases superfamily protein
LOC106382248	48.8547	136.802	-1.51398	-2.85596	3.88977e-09	AT3G27360	Histone superfamily protein
LOC106406877	18.1989	50.9792	-1.51451	-2.85702	0.00297258	AT1G75750	GAST1 protein homolog 1
LOC106357655	21.7997	61.175	-1.51709	-2.86213	0.000598617	AT5G63980	SAL1 phosphatase-like protein
LOC106411572	39.4146	110.966	-1.52177	-2.87143	2.12217e-07	AT1G08830	copper/zinc superoxide dismutase 1
LOC106451148	16.2525	45.8318	-1.52414	-2.87616	0.00607694	AT2G33310	auxin-induced protein 13
LOC106405890	12.0677	34.0521	-1.52505	-2.87796	0.035878	AT5G59910	Histone superfamily protein
LOC106424228	20.2426	57.2155	-1.52747	-2.88279	0.00100339	AT1G04340	HR-like lesion-inducing protein-like protein
LOC106376105	14.2087	40.1894	-1.52849	-2.88484	0.0140733	AT4G27450	aluminum induced protein with YGL and LRDR motifs
LOC106389374	34.062	96.415	-1.52955	-2.88695	1.9846e-06	AT3G21270	DOF zinc finger protein 2
LOC106413709	16.3498	46.3267	-1.53103	-2.88991	0.0053973	AT3G27360	Histone superfamily protein
LOC106453552	20.9238	59.3932	-1.53361	-2.89508	0.000679141	AT1G22430	GroES-like zinc-binding dehydrogenase family protein
LOC106432696	30.1692	86.0212	-1.54007	-2.90808	9.1148e-06	AT4G37520	Peroxidase superfamily protein
LOC106348821	78.7319	224.704	-1.54146	-2.91089	1.04254e-15	AT3G14310	pectin methylesterase 3
LOC106375367	51.8716	148.087	-1.54188	-2.91174	3.4387e-10	AT4G32390	Nucleotide-sugar transporter family protein
LOC106347805	38.7334	110.669	-1.54306	-2.91412	1.53887e-07	AT4G12900	Gamma interferon responsive lysosomal thiol (GILT) reductase family protein
LOC106416431	96.8335	277.069	-1.54512	-2.91829	1.58242e-19	AT3G27360	Histone superfamily protein
LOC106437332	13.3329	38.3086	-1.55114	-2.93048	0.0164859	AT4G20050	Pectin lyase-like superfamily protein
LOC106372722	141.893	407.735	-1.55128	-2.93078	3.3787e-29	AT4G14880	O-acetylserine (thiol) lyase (OAS-TL) isoform A1
LOC106435512	54.3046	156.204	-1.55274	-2.93374	7.16191e-11	AT4G21990	APS reductase 3
LOC106429018	68.9999	198.67	-1.55416	-2.93663	5.32833e-14	AT3G17390	S-adenosylmethionine synthetase family protein
LOC106419999	24.8166	71.4699	-1.55448	-2.93728	7.95948e-05	AT1G05870	hypothetical protein (DUF1685)
LOC106376244	16.7391	48.2075	-1.55449	-2.9373	0.00340162	AT1G12090	extensin-like protein
LOC106439532	39.8039	114.827	-1.55693	-2.94227	6.10732e-08	AT3G19000	2-oxoglutarate (2OG) and Fe(II)-dependent oxygenase superfamily protein
LOC106356576	24.8166	72.0638	-1.56642	-2.96169	6.33498e-05	AT1G63220	Calcium-dependent lipid-binding (CaLB domain) family protein
LOC106419056	52.5528	152.839	-1.56862	-2.96621	8.46571e-11	AT5G07990	Cytochrome P450 superfamily protein
LOC106437381	34.062	99.7807	-1.57905	-2.98773	5.32107e-07	AT5G59970	Histone superfamily protein
LOC106426212	38.1495	111.956	-1.58165	-2.99313	6.38291e-08	AT1G65480	PEBP (phosphatidylethanolamine-binding protein) family protein
LOC106377402	22.2863	65.4316	-1.58228	-2.99443	0.000160267	AT2G42830	K-box region and MADS-box transcription factor family protein
LOC106365675	129.241	379.721	-1.58333	-2.9966	5.41164e-28	AT1G13440	glyceraldehyde-3-phosphate dehydrogenase C2
LOC106376190	13.8195	40.6844	-1.58623	-3.00263	0.00919498	AT4G16790	hydroxyproline-rich glycoprotein family protein
LOC106448152	14.6953	43.555	-1.59593	-3.0229	0.00544448	AT3G49780	phytosulfokine 4 precursor
LOC106404792	18.4908	54.9388	-1.59947	-3.03031	0.000794595	AT5G64570	beta-D-xylosidase 4
LOC106353546	84.4738	251.233	-1.6009	-3.03333	1.26138e-18	AT1G75900	GDSL-like Lipase/Acylhydrolase superfamily protein
LOC106386098	60.2411	179.17	-1.60096	-3.03345	3.87383e-13	-	-
LOC106389330	15.8632	47.2176	-1.6021	-3.03584	0.00285723	AT3G27060	Ferritin/ribonucleotide reductase-like family protein
LOC106402187	49.0493	146.206	-1.60415	-3.04017	1.13424e-10	AT4G29700	Alkaline-phosphatase-like family protein
LOC106401123	47.0056	140.267	-1.60572	-3.04348	3.06806e-10	AT1G03170	FANTASTIC four-like protein (DUF3049)
LOC106405425	129.046	386.452	-1.61085	-3.05432	3.15744e-29	AT5G62740	SPFH/Band 7/PHB domain-containing membrane-associated protein family
LOC106347154	21.0211	62.9568	-1.61097	-3.05458	0.000184054	AT3G18190	TCP-1/cpn60 chaperonin family protein
LOC106445717	188.509	565.226	-1.61265	-3.05812	3.45974e-43	AT1G52410	TSK-associating protein 1
LOC106453164	42.1396	126.508	-1.61443	-3.0619	2.79436e-09	AT3G27360	Histone superfamily protein
LOC106389059	35.0352	105.225	-1.61505	-3.06323	1.16063e-07	AT3G49780	phytosulfokine 4 precursor
LOC106361777	16.5444	49.6923	-1.61513	-3.0634	0.00169373	AT2G42840	protodermal factor 1
LOC106377477	28.6121	86.1202	-1.61818	-3.06987	3.14832e-06	AT3G12610	Leucine-rich repeat (LRR) family protein
LOC106450797	31.5317	94.9302	-1.61852	-3.07059	6.7534e-07	AT4G30020	PA-domain containing subtilase family protein
LOC106411732	17.323	52.2661	-1.62164	-3.07725	0.00103325	AT2G46330	arabinogalactan protein 16
LOC106406756	93.4273	283.207	-1.62839	-3.09168	1.33797e-21	AT1G52410	TSK-associating protein 1
LOC106401518	10.2186	30.9835	-1.62875	-3.09245	0.0356355	AT1G02730	cellulose synthase-like D5
LOC106433515	93.8166	284.494	-1.62893	-3.09284	1.04129e-21	AT5G65020	annexin 2
LOC106430854	76.9802	233.613	-1.63002	-3.09517	9.32185e-18	AT5G11950	Putative lysine decarboxylase family protein
LOC106376588	48.1734	146.503	-1.63308	-3.10174	5.66234e-11	AT5G20830	sucrose synthase 1
LOC106435178	42.3342	128.784	-1.63351	-3.10268	1.28271e-09	AT3G27360	Histone superfamily protein
LOC106376966	14.3061	43.555	-1.63467	-3.10516	0.00421342	AT3G27060	Ferritin/ribonucleotide reductase-like family protein
LOC106348009	69.7785	212.628	-1.63593	-3.10787	3.23707e-16	AT5G65020	annexin 2
LOC106450485	18.2962	55.8296	-1.63794	-3.11222	0.00049448	AT2G46650	cytochrome B5 isoform C
LOC106452134	75.6177	230.743	-1.63794	-3.11222	1.16137e-17	AT3G16370	GDSL-like Lipase/Acylhydrolase superfamily protein
LOC106386857	22.9675	70.48	-1.64607	-3.1298	3.49846e-05	AT5G59870	histone H2A 6
LOC106408546	11.0945	34.0521	-1.64635	-3.13042	0.0196644	AT5G48070	xyloglucan endotransglucosylase/hydrolase 20
LOC106403741	40.6798	125.023	-1.64826	-3.13455	1.86481e-09	AT1G72970	Glucose-methanol-choline (GMC) oxidoreductase family protein
LOC106440552	10.8025	33.3592	-1.65517	-3.1496	0.0211366	AT4G16620	nodulin MtN21 /EamA-like transporter family protein
LOC106371632	70.9463	219.161	-1.65564	-3.15064	4.99051e-17	AT3G45980	Histone superfamily protein
LOC106416328	11.4838	35.537	-1.65818	-3.15617	0.0145324	AT1G57820	Zinc finger (C3HC4-type RING finger) family protein
LOC106375447	10.8998	33.7552	-1.65925	-3.15853	0.0194087	AT4G30400	RING/U-box superfamily protein
LOC106439732	20.3399	63.3528	-1.66755	-3.17674	9.90116e-05	-	-
LOC106410732	9.73201	30.3895	-1.67122	-3.18483	0.0325334	AT2G02780	Leucine-rich repeat protein kinase family protein
LOC106347524	36.1057	112.748	-1.67126	-3.18492	1.14073e-08	AT3G45980	Histone superfamily protein
LOC106392161	72.7954	227.377	-1.67162	-3.18572	6.41295e-18	AT1G77120	alcohol dehydrogenase 1
LOC106395940	21.7024	67.9063	-1.67414	-3.1913	4.08846e-05	AT2G41230	ORGAN SIZE-like protein
LOC106404571	25.4005	79.488	-1.67433	-3.19171	5.01047e-06	AT5G23420	high-mobility group box 6
LOC106353362	45.8378	143.534	-1.67523	-3.19371	3.70452e-11	AT1G80300	nucleotide transporter 1
LOC106404152	11.4838	36.0319	-1.67813	-3.20013	0.0119767	AT3G02230	reversibly glycosylated polypeptide 1
LOC106384902	14.1114	44.4459	-1.68364	-3.21238	0.00263773	AT3G27360	Histone superfamily protein
LOC106449932	8.75881	27.6179	-1.68525	-3.21596	0.0494838	AT2G24490	replicon protein A2
LOC106385455	12.2623	38.7046	-1.68672	-3.21925	0.00709275	AT1G79840	HD-ZIP IV family of homeobox-leucine zipper protein with lipid-binding START domain-containing protein
LOC106382797	60.825	192.236	-1.68859	-3.22342	2.57858e-15	AT2G37470	Histone superfamily protein
LOC106353678	63.842	202.729	-1.69543	-3.23873	2.86837e-16	AT3G54080	Concanavalin A-like lectin family protein
LOC106399806	79.1212	251.728	-1.69818	-3.24492	2.40578e-20	AT3G24605	late embryogenesis abundant protein, group 2
LOC106382404	140.336	449.013	-1.70633	-3.26329	4.65226e-37	-	-
LOC106421966	13.2355	42.3672	-1.70698	-3.26477	0.00326682	AT1G28680	HXXXD-type acyl-transferase family protein
LOC106451221	9.73201	31.1815	-1.70833	-3.26783	0.0239261	AT3G49900	Phototropic-responsive NPH3 family protein
LOC106366149	9.05077	29.0037	-1.70858	-3.26838	0.0353124	AT5G59970	Histone superfamily protein
LOC106377401	18.8801	60.5811	-1.71045	-3.27264	0.000109437	AT2G42840	protodermal factor 1
LOC106399430	15.2793	49.1974	-1.71546	-3.28401	0.000874684	AT5G47500	Pectin lyase-like superfamily protein
LOC106345818	233.86	755.482	-1.7202	-3.29483	1.20231e-63	AT1G54020	GDSL-like Lipase/Acylhydrolase superfamily protein
LOC106346658	34.8406	112.748	-1.72272	-3.30057	4.56048e-09	AT1G15410	aspartate-glutamate racemase family
LOC106432948	10.1213	32.7653	-1.72323	-3.30174	0.0170306	AT2G14890	arabinogalactan protein 9
LOC106345379	100.045	325.574	-1.73079	-3.31909	3.11867e-27	AT3G24605	late embryogenesis abundant protein, group 2
LOC106427867	62.9661	205.402	-1.73425	-3.32707	4.87223e-17	AT3G45980	Histone superfamily protein
LOC106382019	24.5247	80.0819	-1.7357	-3.3304	2.11399e-06	AT1G64200	vacuolar H+-ATPase subunit E isoform 3
LOC106400938	10.4132	34.0521	-1.73778	-3.33521	0.0125639	AT5G47500	Pectin lyase-like superfamily protein
LOC106425244	14.89	48.7025	-1.73811	-3.33597	0.000810532	AT5G04530	3-ketoacyl-CoA synthase 19
LOC106375359	12.2623	40.3874	-1.74812	-3.35922	0.00365418	AT4G32460	choice-of-anchor C domain protein, putative (Protein of unknown function, DUF642)
LOC106385623	44.4753	146.899	-1.7522	-3.36873	3.29132e-12	AT3G45980	Histone superfamily protein
LOC106383153	9.05077	29.8946	-1.75223	-3.36878	0.0248048	AT3G27360	Histone superfamily protein
LOC106443980	10.9972	36.3289	-1.75244	-3.36927	0.00759144	AT5G67600	cysteine-rich TM module stress tolerance protein
LOC106346305	76.9802	254.599	-1.75412	-3.37321	1.42598e-21	AT1G08830	copper/zinc superoxide dismutase 1
LOC106386118	10.7052	35.537	-1.75946	-3.38571	0.00848353	AT4G37240	HTH-type transcriptional regulator
LOC106386711	11.5811	38.5066	-1.76179	-3.39118	0.00481516	AT5G20150	SPX domain-containing protein 1
LOC106420811	21.6051	71.8658	-1.76239	-3.39259	7.60686e-06	AT5G55180	O-Glycosyl hydrolases family 17 protein
LOC106411925	16.9337	56.4236	-1.76485	-3.3984	0.000148288	AT5G59870	histone H2A 6
LOC106441121	17.9069	59.7892	-1.76782	-3.40539	7.52956e-05	AT5G59970	Histone superfamily protein
LOC106391864	14.0141	46.8217	-1.76875	-3.40759	0.000929315	AT4G17950	AT hook motif DNA-binding family protein
LOC106423029	32.7969	109.68	-1.77012	-3.41082	3.66725e-09	AT1G03170	FANTASTIC four-like protein (DUF3049)
LOC106437646	11.4838	38.4076	-1.77025	-3.41113	0.00466441	AT4G22120	ERD (early-responsive to dehydration stress) family protein
LOC106404498	98.0986	328.841	-1.77354	-3.41891	1.74408e-28	AT3G27360	Histone superfamily protein
LOC106360475	154.155	517.315	-1.77511	-3.42265	2.66061e-45	AT1G52030	myrosinase-binding protein 2
LOC106360441	61.6036	207.183	-1.77827	-3.43016	8.352e-18	AT4G23500	Pectin lyase-like superfamily protein
LOC106345992	36.8843	124.231	-1.7804	-3.43521	1.66004e-10	AT3G20670	histone H2A 13
LOC106445398	21.2158	71.8658	-1.78862	-3.45484	5.66409e-06	AT2G20340	Pyridoxal phosphate (PLP)-dependent transferases superfamily protein
LOC106382490	10.8025	36.6258	-1.78994	-3.45802	0.00589488	AT4G29250	HXXXD-type acyl-transferase family protein
LOC106452206	473.073	1608.27	-1.79383	-3.46734	4.28921e-145	AT3G16470	Mannose-binding lectin superfamily protein
LOC106395092	45.5458	154.917	-1.79456	-3.4691	2.32846e-13	AT2G42830	K-box region and MADS-box transcription factor family protein
LOC106347617	16.0578	54.6418	-1.79518	-3.47059	0.000163007	AT3G48410	alpha/beta-Hydrolases superfamily protein
LOC106450896	48.2708	164.321	-1.79575	-3.47196	3.16592e-14	AT2G45470	FASCICLIN-like arabinogalactan protein 8
LOC106386400	8.66149	29.4986	-1.79641	-3.47356	0.0221052	AT5G59970	Histone superfamily protein
LOC106348257	243.106	831.01	-1.80174	-3.4864	7.89491e-75	AT5G24420	6-phosphogluconolactonase 5
LOC106363978	7.39633	25.4401	-1.81068	-3.50807	0.0454954	AT5G48850	Tetratricopeptide repeat (TPR)-like superfamily protein
LOC106370244	7.49365	26.133	-1.83059	-3.55682	0.0369553	AT5G53250	arabinogalactan protein 22
LOC106357603	9.53737	33.2602	-1.83059	-3.55682	0.00918041	AT4G18670	Leucine-rich repeat (LRR) family protein
LOC106371709	27.7362	97.4049	-1.84068	-3.58178	1.45948e-08	AT5G20830	sucrose synthase 1
LOC106449507	7.88293	27.7168	-1.84241	-3.58609	0.0256509	AT5G39220	alpha/beta-Hydrolases superfamily protein
LOC106345701	30.5585	107.601	-1.84449	-3.59127	1.60473e-09	AT3G01070	early nodulin-like protein 16
LOC106406209	1591.57	5628.7	-1.8508	-3.607	0	AT1G52400	beta glucosidase 18
LOC106360950	89.9238	318.348	-1.85228	-3.61071	2.82246e-29	AT4G09960	K-box region and MADS-box transcription factor family protein
LOC106415319	13.9168	49.2964	-1.85311	-3.61278	0.000306109	AT2G21320	B-box zinc finger family protein
LOC106407161	18.9774	67.3123	-1.85504	-3.61762	7.11086e-06	AT4G37450	arabinogalactan protein 18
LOC106436220	79.5105	282.712	-1.85857	-3.62647	4.61443e-26	AT5G59970	Histone superfamily protein
LOC106381281	22.6756	81.1708	-1.86827	-3.65095	3.16843e-07	AT1G72970	Glucose-methanol-choline (GMC) oxidoreductase family protein
LOC106346447	19.3667	69.8861	-1.87988	-3.68044	3.14509e-06	AT1G13130	Cellulase (glycosyl hydrolase family 5) protein
LOC106406241	21.1185	76.4193	-1.88389	-3.69068	7.37018e-07	AT1G75780	tubulin beta-1 chain
LOC106426600	9.53737	34.5471	-1.88535	-3.69443	0.00539462	AT5G64310	arabinogalactan protein 1
LOC106349062	172.548	626.995	-1.8899	-3.7061	4.56266e-60	AT1G62500	Bifunctional inhibitor/lipid-transfer protein/seed storage 2S albumin superfamily protein
LOC106419558	32.3103	117.5	-1.89104	-3.70904	8.59259e-11	AT5G59870	histone H2A 6
LOC106376844	21.897	79.6859	-1.89204	-3.7116	3.24666e-07	AT3G16050	pyridoxine biosynthesis 1.2
LOC106348034	18.7828	68.4012	-1.89306	-3.71423	3.74858e-06	AT5G64570	beta-D-xylosidase 4
LOC106392254	10.7052	39.0016	-1.89367	-3.7158	0.00201658	AT5G66230	Chalcone-flavanone isomerase family protein
LOC106411347	28.3201	103.245	-1.89463	-3.71826	1.79009e-09	AT5G54960	pyruvate decarboxylase-2
LOC106374812	6.81241	24.8462	-1.89524	-3.71984	0.0376671	AT1G61720	NAD(P)-binding Rossmann-fold superfamily protein
LOC106385612	112.113	410.308	-1.90021	-3.73268	2.50371e-39	AT5G59870	histone H2A 6
LOC106369979	78.0507	285.978	-1.90188	-3.73699	3.19043e-27	AT3G27360	Histone superfamily protein
LOC106431387	6.42313	23.5593	-1.9034	-3.74095	0.0473032	AT3G54560	histone H2A 11
LOC106453172	32.8942	120.865	-1.90595	-3.74755	3.12616e-11	AT1G09070	soybean gene regulated by cold-2
LOC106364262	31.4344	115.916	-1.91111	-3.76099	8.48824e-11	AT1G63220	Calcium-dependent lipid-binding (CaLB domain) family protein
LOC106451565	6.81241	25.1431	-1.91238	-3.7643	0.0331612	AT3G17210	heat stable protein 1
LOC106387479	8.17489	30.1916	-1.91333	-3.76677	0.0116846	AT5G53420	CCT motif family protein
LOC106376872	74.0606	273.803	-1.91481	-3.77065	2.8116e-26	AT1G61800	glucose-6-phosphate/phosphate translocator 2
LOC106348789	12.2623	45.4358	-1.91805	-3.77912	0.000436212	AT2G01850	endoxyloglucan transferase A3
LOC106382113	16.8364	62.5609	-1.92213	-3.78983	1.01598e-05	AT3G26300	cytochrome P450, family 71, subfamily B, polypeptide 34
LOC106372206	9.24541	34.4481	-1.92607	-3.80018	0.00445522	AT5G16250	transmembrane protein
LOC106441358	35.7165	133.14	-1.92673	-3.80193	1.31117e-12	AT4G23600	Tyrosine transaminase family protein
LOC106394387	25.6925	95.9201	-1.92894	-3.80775	5.30047e-09	AT4G19380	Long-chain fatty alcohol dehydrogenase family protein
LOC106371229	141.114	527.115	-1.92971	-3.80978	8.42006e-52	AT5G54960	pyruvate decarboxylase-2
LOC106346524	6.90973	25.8361	-1.93114	-3.81356	0.0266384	AT1G10470	response regulator 4
LOC106434916	17.1283	64.0457	-1.93117	-3.81364	6.69638e-06	AT5G20830	sucrose synthase 1
LOC106348442	143.644	537.905	-1.9333	-3.81928	5.11917e-53	AT1G54020	GDSL-like Lipase/Acylhydrolase superfamily protein
LOC106366148	25.4979	95.9201	-1.93991	-3.83681	4.51315e-09	AT2G37470	Histone superfamily protein
LOC106362349	34.062	128.388	-1.94273	-3.84433	2.77599e-12	AT3G27360	Histone superfamily protein
LOC106441459	9.44005	35.8339	-1.95291	-3.87155	0.00288741	AT4G23800	HMG (high mobility group) box protein
LOC106416764	54.7912	208.074	-1.95354	-3.87322	2.28259e-20	AT1G72290	Kunitz family trypsin and protease inhibitor protein
LOC106417649	5.93652	22.7674	-1.96773	-3.91153	0.0453376	AT3G49570	response to low sulfur 3
LOC106416459	35.4245	135.912	-1.9683	-3.91307	2.8542e-13	AT5G59870	histone H2A 6
LOC106393661	10.4132	39.9915	-1.96972	-3.91693	0.00102815	AT4G09960	K-box region and MADS-box transcription factor family protein
LOC106448208	6.32581	24.3512	-1.97313	-3.92618	0.0315096	AT3G51280	Tetratricopeptide repeat (TPR)-like superfamily protein
LOC106352620	7.10437	27.4199	-1.9769	-3.93645	0.0161803	AT2G28870	cyclin-dependent kinase inhibitor SMR1-like protein
LOC106375251	5.74188	22.1735	-1.97769	-3.93862	0.0496885	AT4G35420	dihydroflavonol 4-reductase-like1
LOC106348751	6.81241	26.331	-1.97898	-3.94214	0.0201642	AT5G49280	hydroxyproline-rich glycoprotein family protein
LOC106396847	30.8505	119.776	-1.98543	-3.95981	9.06178e-12	AT5G08380	alpha-galactosidase 1
LOC106362210	13.3329	51.8701	-1.98837	-3.96788	6.1888e-05	AT1G06360	Fatty acid desaturase family protein
LOC106355382	6.32581	24.6482	-1.99061	-3.97406	0.0276978	AT5G04660	cytochrome P450, family 77, subfamily A, polypeptide 4
LOC106367557	8.66149	33.8541	-1.9951	-3.98643	0.00359223	AT1G25510	Eukaryotic aspartyl protease family protein
LOC106447967	10.2186	40.0904	-2.00051	-4.00142	0.000842575	AT4G36180	Leucine-rich receptor-like protein kinase family protein
LOC106364685	7.29901	28.8057	-2.00904	-4.02513	0.0105257	AT1G29850	double-stranded DNA-binding family protein
LOC106368827	6.52045	25.7371	-2.00926	-4.02575	0.0205086	AT3G20060	ubiquitin-conjugating enzyme19
LOC106440957	18.4908	73.5486	-2.02034	-4.0568	2.89144e-07	AT4G27440	protochlorophyllide oxidoreductase B
LOC106375558	18.7828	74.8355	-2.02276	-4.06362	2.06312e-07	AT3G23890	topoisomerase II
LOC106415755	7.78561	31.0825	-2.02567	-4.07181	0.00582605	AT3G54400	Eukaryotic aspartyl protease family protein
LOC106397919	8.07757	32.2703	-2.02667	-4.07463	0.00440013	AT4G34250	3-ketoacyl-CoA synthase 16
LOC106411093	15.4739	62.6599	-2.04616	-4.13005	3.01578e-06	AT4G32170	cytochrome P450, family 96, subfamily A, polypeptide 2
LOC106451851	9.92665	40.2884	-2.04944	-4.13945	0.000602122	AT3G20670	histone H2A 13
LOC106369775	5.93652	24.1533	-2.05298	-4.14962	0.0248883	AT4G37450	arabinogalactan protein 18
LOC106346576	491.953	2006.7	-2.05668	-4.16029	8.211e-218	AT4G23600	Tyrosine transaminase family protein
LOC106401239	17.9069	73.1527	-2.05885	-4.16653	2.06239e-07	AT3G12580	heat shock protein 70
LOC106378963	6.22848	25.7371	-2.07535	-4.21446	0.0161997	AT5G25620	Flavin-binding monooxygenase family protein
LOC106365991	18.3935	76.0234	-2.0757	-4.21549	8.4263e-08	AT2G21320	B-box zinc finger family protein
LOC106352481	5.3526	22.2725	-2.0854	-4.24393	0.0346515	AT4G32170	cytochrome P450, family 96, subfamily A, polypeptide 2
LOC106414346	41.361	172.438	-2.08819	-4.25214	2.30442e-18	AT1G24000	Polyketide cyclase/dehydrase and lipid transport superfamily protein
LOC106415949	8.66149	36.4279	-2.10081	-4.28949	0.00112069	AT4G08950	Phosphate-responsive 1 family protein
LOC106370685	10.4132	43.951	-2.10593	-4.30475	0.00017422	AT4G15160	Bifunctional inhibitor/lipid-transfer protein/seed storage 2S albumin superfamily protein
LOC106360508	10.9972	46.5247	-2.10932	-4.31487	9.03924e-05	AT1G48900	Signal recognition particle, SRP54 subunit protein
LOC106412065	91.3836	386.749	-2.10984	-4.31644	1.4607e-42	-	-
LOC106452083	4.866	20.6886	-2.11648	-4.33635	0.0456077	-	-
LOC106415036	11.9704	50.9792	-2.11889	-4.34361	2.82403e-05	AT3G54560	histone H2A 11
LOC106405976	5.15796	21.9755	-2.11947	-4.34536	0.033307	AT5G59970	Histone superfamily protein
LOC106428302	9.53737	40.9813	-2.13176	-4.38251	0.000309167	AT4G26690	PLC-like phosphodiesterase family protein
LOC106396329	11.873	51.2762	-2.13905	-4.40472	2.28388e-05	AT1G47540	Scorpion toxin-like knottin superfamily protein
LOC106451894	7.00705	30.5875	-2.15452	-4.4522	0.00366899	AT3G19000	2-oxoglutarate (2OG) and Fe(II)-dependent oxygenase superfamily protein
LOC106411886	4.67136	20.3917	-2.15452	-4.4522	0.0438774	AT4G16790	hydroxyproline-rich glycoprotein family protein
LOC106438516	5.8392	25.5391	-2.15732	-4.46084	0.0125926	AT4G33220	pectin methylesterase 44
LOC106394943	5.54724	24.4502	-2.16846	-4.49542	0.0158685	AT2G03505	Carbohydrate-binding X8 domain superfamily protein
LOC106402148	5.54724	24.4502	-2.16846	-4.49542	0.0158685	AT1G06475	transmembrane protein
LOC106387339	7.49365	33.0622	-2.1699	-4.49991	0.0018273	AT5G44700	Leucine-rich repeat transmembrane protein kinase
LOC106367956	7.00705	30.9835	-2.17307	-4.50983	0.00306842	AT3G56200	Transmembrane amino acid transporter family protein
LOC106348301	6.81241	30.2906	-2.18108	-4.53494	0.00352387	AT5G23870	Pectinacetylesterase family protein
LOC106356883	8.27221	36.9228	-2.18662	-4.55238	0.000631844	AT1G79840	HD-ZIP IV family of homeobox-leucine zipper protein with lipid-binding START domain-containing protein
LOC106397292	25.4005	114.134	-2.19625	-4.58287	8.47201e-13	AT1G13110	cytochrome P450, family 71 subfamily B, polypeptide 7
LOC106428582	296.048	1330.41	-2.19642	-4.58341	1.56271e-156	AT1G52030	myrosinase-binding protein 2
LOC106439143	15.6685	70.678	-2.20184	-4.60067	8.24754e-08	AT4G09960	K-box region and MADS-box transcription factor family protein
LOC106376246	6.81241	30.7855	-2.20447	-4.60904	0.00281734	-	-
LOC106346142	58.5867	267.369	-2.21864	-4.65454	4.0498e-31	AT3G20370	TRAF-like family protein
LOC106375323	12.5543	57.3145	-2.21917	-4.65626	2.49742e-06	AT4G32840	phosphofructokinase 6
LOC106351453	4.96332	22.6684	-2.21976	-4.65815	0.0205866	AT1G19640	jasmonic acid carboxyl methyltransferase
LOC106424507	17.7123	81.0718	-2.2229	-4.66832	3.95238e-09	AT5G11950	Putative lysine decarboxylase family protein
LOC106452834	389.67	1787.34	-2.22594	-4.67817	2.78859e-214	AT3G08770	lipid transfer protein 6
LOC106445716	1134.95	5214.13	-2.22826	-4.68567	0	AT1G52400	beta glucosidase 18
LOC106381025	5.8392	26.9249	-2.23355	-4.7029	0.00667684	AT3G16400	nitrile specifier protein 1
LOC106438133	7.59097	35.141	-2.23925	-4.72152	0.000762662	AT2G38750	annexin 4
LOC106380479	18.2962	84.8334	-2.24154	-4.72902	1.14876e-09	AT2G31390	pfkB-like carbohydrate kinase family protein
LOC106438651	24.9139	115.916	-2.2465	-4.74532	2.1482e-13	AT3G45970	expansin-like A1
LOC106377501	9.82933	46.0298	-2.25585	-4.77617	3.79994e-05	AT4G23060	IQ-domain 22
LOC106386441	40.5825	191.147	-2.26421	-4.80391	1.2105e-22	AT5G45670	GDSL-like Lipase/Acylhydrolase superfamily protein
LOC106415202	5.54724	26.133	-2.26448	-4.80482	0.00729344	AT1G08560	syntaxin of plants 111
LOC106397275	11.3864	53.7509	-2.26742	-4.81462	4.33872e-06	AT4G26270	phosphofructokinase 3
LOC106351292	5.06064	23.9553	-2.2714	-4.82792	0.0126303	AT5G36710	transmembrane protein
LOC106397003	4.18476	19.8967	-2.27777	-4.84927	0.0351848	AT1G05620	uridine-ribohydrolase 2
LOC106379926	5.15796	24.6482	-2.28506	-4.87385	0.0101005	AT1G12100	Bifunctional inhibitor/lipid-transfer protein/seed storage 2S albumin superfamily protein
LOC106375370	55.8617	271.328	-2.30856	-4.95388	3.38309e-33	AT5G45670	GDSL-like Lipase/Acylhydrolase superfamily protein
LOC106380892	3.79548	18.5109	-2.31447	-4.97422	0.0458127	AT5G55520	kinesin-like protein
LOC106444738	4.57404	22.3715	-2.31857	-4.98837	0.0164859	AT2G37260	WRKY family transcription factor family protein
LOC106351544	15.4739	76.0234	-2.32506	-5.01086	4.88562e-09	AT3G12580	heat shock protein 70
LOC106360679	6.90973	34.2501	-2.33786	-5.05552	0.00059746	AT1G58080	ATP phosphoribosyl transferase 1
LOC106400617	3.69816	18.7089	-2.36729	-5.15972	0.0381057	AT1G10010	amino acid permease 8
LOC106433379	30.1692	152.641	-2.36744	-5.16025	5.56029e-19	AT1G27130	glutathione S-transferase tau 13
LOC106440690	4.47672	22.6684	-2.36862	-5.16447	0.0130154	AT5G05690	Cytochrome P450 superfamily protein
LOC106446475	5.44992	27.8158	-2.38005	-5.20555	0.00301179	AT2G23620	methyl esterase 1
LOC106445132	25.5952	131.358	-2.38801	-5.23436	1.86824e-16	AT3G59530	Calcium-dependent phosphotriesterase superfamily protein
LOC106376324	9.24541	47.5146	-2.39001	-5.24163	1.03554e-05	AT4G23680	Polyketide cyclase/dehydrase and lipid transport superfamily protein
LOC106362420	29.9746	154.323	-2.3926	-5.25102	1.92396e-19	AT1G10550	xyloglucan:xyloglucosyl transferase 33
LOC106440980	6.71509	34.943	-2.40798	-5.3073	0.000347618	AT1G70840	MLP-like protein 31
LOC106422810	4.67136	24.4502	-2.41638	-5.33831	0.00679257	AT3G11520	CYCLIN B1;3
LOC106354648	7.59097	39.7935	-2.41863	-5.34663	8.03947e-05	AT1G76790	O-methyltransferase family protein
LOC106426858	3.79548	19.8967	-2.41863	-5.34663	0.0239261	AT4G37490	CYCLIN B1;1
LOC106397465	18.5881	97.8009	-2.42392	-5.36626	2.48993e-12	AT1G04040	HAD superfamily, subfamily IIIB acid phosphatase
LOC106353205	3.50352	18.5109	-2.42995	-5.38874	0.0344055	AT3G58120	Basic-leucine zipper (bZIP) transcription factor family protein
LOC106376158	3.30888	17.521	-2.43312	-5.40061	0.0450447	AT4G28230	hypothetical protein AT4G28230
LOC106375394	4.96332	26.331	-2.43584	-5.41078	0.00372383	AT4G31840	early nodulin-like protein 15
LOC106346449	15.7659	83.9425	-2.44105	-5.43037	1.28569e-10	AT1G13110	cytochrome P450, family 71 subfamily B, polypeptide 7
LOC106437957	4.28208	23.0644	-2.45773	-5.49353	0.00881921	AT3G25780	allene oxide cyclase 3
LOC106372313	6.13116	33.0622	-2.4594	-5.49989	0.000473278	AT5G13220	jasmonate-zim-domain protein 10
LOC106406820	4.76868	26.034	-2.47719	-5.56811	0.00350983	AT1G73010	inorganic pyrophosphatase 1
LOC106382667	77.7587	425.652	-2.48105	-5.58303	3.10009e-57	AT5G26280	TRAF-like family protein
LOC106405295	30.3639	166.598	-2.4844	-5.596	5.43708e-22	AT1G73620	Pathogenesis-related thaumatin superfamily protein
LOC106438740	932.618	5159	-2.49618	-5.64191	0	AT5G36910	thionin 2.2
LOC106399413	4.96332	27.5189	-2.49949	-5.65487	0.00207892	-	-
LOC106399202	38.2468	212.133	-2.50001	-5.65689	2.20807e-28	AT3G05600	alpha/beta-Hydrolases superfamily protein
LOC106374464	3.60084	20.0947	-2.50886	-5.69171	0.018048	AT1G21090	Cupredoxin superfamily protein
LOC106351623	4.18476	23.3613	-2.50936	-5.69366	0.00688762	AT3G49580	response to low sulfur 1
LOC106365770	186.173	1048.88	-2.52259	-5.74613	2.74817e-145	AT1G62480	Vacuolar calcium-binding protein-like protein
LOC106386990	30.9478	174.715	-2.52555	-5.75792	1.5213e-23	AT5G20830	sucrose synthase 1
LOC106352233	6.42313	36.3289	-2.52822	-5.7686	0.000127	AT1G61720	NAD(P)-binding Rossmann-fold superfamily protein
LOC106446385	61.7982	357.745	-2.56175	-5.90422	9.4103e-50	AT4G21630	Subtilase family protein
LOC106375778	4.47672	26.133	-2.57381	-5.9538	0.00244184	AT4G24670	tryptophan aminotransferase related 2
LOC106402417	17.031	99.4837	-2.57475	-5.95767	1.76619e-13	AT5G64570	beta-D-xylosidase 4
LOC106359579	16.1551	94.8312	-2.58182	-5.98695	7.35173e-13	AT4G15160	Bifunctional inhibitor/lipid-transfer protein/seed storage 2S albumin superfamily protein
LOC106404641	13.2355	78.5971	-2.59851	-6.05661	1.15144e-10	AT1G72290	Kunitz family trypsin and protease inhibitor protein
LOC106362751	3.60084	21.4806	-2.60508	-6.08424	0.00918041	AT3G48100	response regulator 5
LOC106401231	82.3328	493.261	-2.61126	-6.11039	2.17122e-70	AT3G20370	TRAF-like family protein
LOC106399794	27.2496	163.529	-2.61369	-6.12069	7.16302e-23	AT1G03170	FANTASTIC four-like protein (DUF3049)
LOC106433383	5.3526	33.0622	-2.65532	-6.29988	0.000197593	AT1G27130	glutathione S-transferase tau 13
LOC106417463	4.96332	30.7855	-2.66132	-6.32614	0.000403647	AT5G58500	LIGHT-DEPENDENT SHORT HYPOCOTYLS-like protein (DUF640)
LOC106396204	9.82933	61.274	-2.66856	-6.35796	1.71073e-08	AT2G34360	MATE efflux family protein
LOC106399587	5.44992	34.0521	-2.67189	-6.37263	0.000132142	AT1G13130	Cellulase (glycosyl hydrolase family 5) protein
LOC106362416	7.29901	45.9308	-2.68214	-6.41808	2.599e-06	AT1G10470	response regulator 4
LOC106375036	4.47672	28.4098	-2.69432	-6.47251	0.000763988	AT1G01380	Homeodomain-like superfamily protein
LOC106368749	11.873	76.2213	-2.71096	-6.54756	7.96255e-11	AT4G33220	pectin methylesterase 44
LOC106431810	4.3794	28.2118	-2.71594	-6.57023	0.000755714	AT1G19050	response regulator 7
LOC106360634	3.11424	20.0947	-2.71832	-6.58104	0.0106022	AT4G15550	indole-3-acetate beta-D-glucosyltransferase
LOC106426871	10.1213	65.9265	-2.73192	-6.64338	2.08489e-09	AT4G37520	Peroxidase superfamily protein
LOC106412062	9.34273	60.9771	-2.7348	-6.65668	1.10421e-08	AT1G61800	glucose-6-phosphate/phosphate translocator 2
LOC106406542	4.3794	28.9047	-2.75095	-6.73161	0.000529246	AT5G13660	N-lysine methyltransferase
LOC106376662	6.13116	40.7834	-2.7622	-6.7843	9.30992e-06	AT1G80300	nucleotide transporter 1
LOC106421536	3.01692	20.2927	-2.77826	-6.86026	0.00847447	AT2G46960	cytochrome P450, family 709, subfamily B, polypeptide 1
LOC106433109	5.06064	35.339	-2.83232	-7.12218	4.24894e-05	AT5G04530	3-ketoacyl-CoA synthase 19
LOC106447056	16.9337	118.391	-2.83404	-7.13067	6.37124e-18	AT1G73600	S-adenosyl-L-methionine-dependent methyltransferases superfamily protein
LOC106398052	10.4132	73.3507	-2.84484	-7.18427	5.92012e-11	AT1G19640	jasmonic acid carboxyl methyltransferase
LOC106386854	6.61777	46.8217	-2.85121	-7.21607	6.9331e-07	AT5G59845	Gibberellin-regulated family protein
LOC106409688	5.15796	36.7248	-2.86033	-7.26184	2.34434e-05	AT4G28130	diacylglycerol kinase 6
petA	2.82228	20.0947	-2.86033	-7.26184	0.00740295	-	-
LOC106346984	4.57404	32.6663	-2.86471	-7.28391	9.37193e-05	AT3G18560	hypothetical protein AT3G18560
LOC106440083	5.25528	38.0117	-2.88305	-7.3771	1.3402e-05	AT3G51895	sulfate transporter 3;1
LOC106431570	2.33568	16.9271	-2.88587	-7.39151	0.0203434	AT2G01830	CHASE domain containing histidine kinase protein
LOC106391800	3.69816	26.8259	-2.8872	-7.39834	0.00067007	AT2G44450	beta glucosidase 15
LOC106450213	8.46685	61.472	-2.88849	-7.40493	2.78876e-09	AT2G36190	cell wall invertase 4
LOC106416600	188.801	1383.66	-2.90201	-7.47466	5.58923e-223	AT3G12145	Leucine-rich repeat (LRR) family protein
LOC106386099	5.93652	43.555	-2.9036	-7.48292	1.66309e-06	AT4G29030	Putative membrane lipoprotein
LOC106349079	3.8928	28.9047	-2.92088	-7.57306	0.000287975	AT1G62480	Vacuolar calcium-binding protein-like protein
LOC106440900	3.4062	25.4401	-2.92932	-7.61752	0.000956106	AT4G22755	methylsterol monooxygenase 1-3
LOC106352798	40.0959	301.025	-2.93681	-7.65716	2.71335e-48	AT3G05890	Low temperature and salt responsive protein family
LOC106388305	11.6784	87.803	-2.93888	-7.66815	1.13354e-13	-	-
LOC106351771	191.039	1436.43	-2.93899	-7.66876	1.91703e-234	AT3G12145	Leucine-rich repeat (LRR) family protein
LOC106345503	1.9464	14.6503	-2.9405	-7.6768	0.0401264	AT3G11750	Dihydroneopterin aldolase
LOC106445530	21.0211	159.768	-2.95452	-7.75172	1.92982e-25	AT3G53990	Adenine nucleotide alpha hydrolases-like superfamily protein
LOC106354291	4.18476	32.0724	-2.96656	-7.81673	7.80377e-05	AT1G73620	Pathogenesis-related thaumatin superfamily protein
LOC106400597	13.4302	103.74	-2.97788	-7.87826	1.80119e-16	AT1G03170	FANTASTIC four-like protein (DUF3049)
LOC106389609	7.59097	59.8882	-3.00837	-8.04654	2.04503e-09	AT5G56170	LORELEI-LIKE-GPI-ANCHORED PROTEIN 1
LOC106395051	7.29901	58.1064	-3.02138	-8.11942	3.64512e-09	AT2G36190	cell wall invertase 4
LOC106407007	2.72496	21.7775	-3.02698	-8.15104	0.00275358	AT4G37520	Peroxidase superfamily protein
LOC106377073	13.7221	109.779	-3.02847	-8.15945	9.69793e-18	-	-
LOC106448734	9.05077	73.4496	-3.0491	-8.27693	9.00428e-12	AT2G28880	para-aminobenzoate (PABA) synthase family protein
LOC106395104	6.52045	53.8499	-3.07435	-8.42311	1.29892e-08	AT3G58060	Cation efflux family protein
LOC106358201	4.18476	34.943	-3.09024	-8.51637	1.69527e-05	AT1G21310	extensin 3
LOC106392390	1.9464	16.3331	-3.09737	-8.55859	0.0170071	AT2G40460	Major facilitator superfamily protein
LOC106391502	11.0945	93.8413	-3.10883	-8.62684	1.70282e-15	AT2G37130	Peroxidase superfamily protein
LOC106414739	3.99012	33.8541	-3.11328	-8.65348	2.33668e-05	AT1G24000	Polyketide cyclase/dehydrase and lipid transport superfamily protein
LOC106426953	116.881	996.916	-3.12088	-8.69917	5.49584e-172	AT4G12960	Gamma interferon responsive lysosomal thiol (GILT) reductase family protein
LOC106377472	17.5176	150.958	-3.13572	-8.78913	1.97309e-25	AT3G12580	heat shock protein 70
LOC106428294	5.54724	47.9106	-3.13895	-8.80884	8.88211e-08	AT4G26590	oligopeptide transporter 5
LOC106380983	1.55712	14.2544	-3.2229	-9.33665	0.0294897	AT1G13830	Carbohydrate-binding X8 domain superfamily protein
LOC106375719	125.154	1154.7	-3.2342	-9.41005	6.07503e-206	AT4G21630	Subtilase family protein
LOC106360628	17.1283	162.639	-3.27566	-9.68441	1.49911e-28	AT4G15210	beta-amylase 5
LOC106446946	2.9196	28.7067	-3.326	-10.0282	8.40904e-05	AT5G44640	beta glucosidase 13
LOC106447397	3.21156	31.9734	-3.34398	-10.154	2.17775e-05	AT2G37130	Peroxidase superfamily protein
LOC106391188	10.1213	102.156	-3.36377	-10.2942	3.85812e-18	AT1G65870	Disease resistance-responsive (dirigent-like protein) family protein
LOC106402318	1.55712	16.2342	-3.41053	-10.6334	0.0105722	AT3G26700	Protein kinase superfamily protein
LOC106438940	1.9464	20.3917	-3.41755	-10.6853	0.00194287	AT3G02550	LOB domain-containing protein 41
LOC106369008	1.16784	12.6706	-3.46802	-11.0657	0.0397297	AT3G30739	hypothetical protein AT3G30739
LOC106354536	4.28208	46.6237	-3.47313	-11.1049	2.83617e-08	AT1G74890	response regulator 15
LOC106384334	3.4062	38.2097	-3.51615	-11.4411	8.77448e-07	AT5G13670	nodulin MtN21 /EamA-like transporter family protein
LOC106444607	1.55712	17.917	-3.55283	-11.7356	0.00422399	AT4G24260	glycosyl hydrolase 9A3
LOC106376764	1.75176	20.1937	-3.55548	-11.7573	0.00162219	AT5G18460	carboxyl-terminal peptidase (DUF239)
LOC106365896	3.30888	39.0016	-3.58757	-12.0217	4.8276e-07	AT5G25620	Flavin-binding monooxygenase family protein
LOC106376850	3.01692	36.0319	-3.60658	-12.1811	1.65845e-06	AT3G16150	N-terminal nucleophile aminohydrolases (Ntn hydrolases) superfamily protein
LOC106365935	2.33568	28.2118	-3.62283	-12.3192	4.62411e-05	AT4G20050	Pectin lyase-like superfamily protein
LOC106391285	2.04372	25.8361	-3.68857	-12.8935	0.000110455	AT3G18560	hypothetical protein AT3G18560
LOC106359860	1.4598	18.7089	-3.70833	-13.0713	0.00238227	AT2G01520	MLP-like protein 328
LOC106389529	2.14104	28.5088	-3.76347	-13.5806	2.90365e-05	AT5G02540	NAD(P)-binding Rossmann-fold superfamily protein
LOC106394572	1.84908	24.7472	-3.77084	-13.6501	0.000149849	-	-
LOC106367353	2.23836	30.3895	-3.79151	-13.8471	1.1828e-05	AT1G24540	cytochrome P450, family 86, subfamily C, polypeptide 1
LOC106419515	8.17489	112.055	-3.80532	-13.9803	5.91051e-22	AT5G59845	Gibberellin-regulated family protein
LOC106394832	12.5543	174.814	-3.82802	-14.202	9.03008e-35	AT2G28880	para-aminobenzoate (PABA) synthase family protein
LOC106412261	1.07052	15.2443	-3.86033	-14.5237	0.00864685	AT1G61800	glucose-6-phosphate/phosphate translocator 2
LOC106410863	1.36248	19.5008	-3.86768	-14.5978	0.00130039	AT2G01830	CHASE domain containing histidine kinase protein
LOC106387289	2.14104	30.9835	-3.88357	-14.7594	7.22729e-06	AT3G02550	LOB domain-containing protein 41
LOC106401000	1.26516	19.0058	-3.9375	-15.3217	0.00147532	AT1G19050	response regulator 7
LOC106448347	1.36248	21.4806	-4.00718	-16.0798	0.000434971	AT3G51895	sulfate transporter 3;1
LOC106441062	3.60084	61.274	-4.11732	-17.3555	2.14021e-12	AT2G37130	Peroxidase superfamily protein
LOC106440374	1.26516	21.9755	-4.14696	-17.7157	0.000282741	AT5G25620	Flavin-binding monooxygenase family protein
LOC106407412	0	11.9776	-4.16449	-17.9323	0.0275267	AT4G15550	indole-3-acetate beta-D-glucosyltransferase
LOC106426779	0	14.0564	-4.20273	-18.4139	0.01062	AT4G37390	Auxin-responsive GH3 family protein
LOC106392662	11.6784	232.228	-4.34208	-20.2813	4.64332e-50	AT2G37130	Peroxidase superfamily protein
LOC106379830	0	15.6402	-4.35676	-20.4887	0.00444118	AT3G26330	cytochrome P450, family 71, subfamily B, polypeptide 37
LOC106368677	1.07052	21.5795	-4.36173	-20.5595	0.000259109	AT3G44870	S-adenosyl-L-methionine-dependent methyltransferases superfamily protein
LOC106361968	0	10.5918	-4.47252	-22.2005	0.0434019	AT1G19050	response regulator 7
LOC106358574	0	14.9473	-4.70642	-26.108	0.00487463	AT1G17420	lipoxygenase 3
LOC106421805	0	10.1958	-4.73948	-26.7132	0.0464217	AT2G03505	Carbohydrate-binding X8 domain superfamily protein
LOC106434275	0	23.1634	-4.75342	-26.9725	7.95948e-05	AT4G19380	Long-chain fatty alcohol dehydrogenase family protein
LOC106436068	0	10.3938	-4.76722	-27.2319	0.0420717	AT2G19590	ACC oxidase 1
LOC106356418	0	18.7089	-4.80787	-28.0099	0.000711981	AT1G21120	O-methyltransferase family protein
LOC106366817	1.16784	36.1309	-4.97977	-31.5544	8.4479e-08	AT3G02550	LOB domain-containing protein 41
LOC106377606	0	17.0261	-5.15732	-35.6867	0.00138764	AT4G28130	diacylglycerol kinase 6
LOC106444124	0	24.6482	-5.20563	-36.902	2.78196e-05	AT3G17600	indole-3-acetic acid inducible 31
LOC106365833	0	40.0904	-5.54483	-46.6832	7.15489e-09	AT3G30775	Methylenetetrahydrofolate reductase family protein
LOC106375084	0	47.6136	-7.37791	-166.331	6.37944e-10	-	-
Gene_ID	Value of AE16	Value of Bna16	Log2 Fold change	Fold change	adjust P-value	Homologous arabidopsis gene	Annotation
LOC106445293	57.113	0	8.09641	273.691	1.05232e-10	AT3G04070	NAC domain containing protein 47
LOC106380625	17.9974	0	7.43037	172.49	0.00175596	AT1G45201	triacylglycerol lipase-like 1
LOC106425571	12.5877	0	6.91461	120.644	0.0162796	AT5G24770	vegetative storage protein 2
LOC106418590	112.457	1.06172	6.61446	97.9832	5.95264e-24	AT1G72290	Kunitz family trypsin and protease inhibitor protein
LOC106432883	10.091	0	6.59566	96.7142	0.046286	AT3G03341	cold-regulated protein
LOC106407101	17.2691	0	6.37078	82.7555	0.00151005	AT4G37430	cytochrome P450, family 91, subfamily A, polypeptide 2
LOC106417769	51.1832	0	6.3533	81.7584	8.27914e-11	AT1G72290	Kunitz family trypsin and protease inhibitor protein
LOC106409423	23.615	0	6.23733	75.4438	6.76614e-05	AT1G30650	WRKY DNA-binding protein 14
LOC106387609	42.5487	0	6.08674	67.9659	5.15631e-09	AT1G16950	transmembrane protein
LOC106391542	21.1183	0	6.07612	67.4673	0.000221028	AT4G08290	nodulin MtN21 /EamA-like transporter family protein
LOC106411980	74.7983	1.06172	6.02616	65.1711	4.71211e-16	AT1G17170	glutathione S-transferase TAU 24
LOC106374677	13.42	0	6.00697	64.31	0.00907972	AT4G10310	high-affinity K+ transporter 1
LOC106425753	12.7958	0	5.93826	61.3188	0.0121874	AT5G20240	K-box region and MADS-box transcription factor family protein
LOC106361831	12.0676	0	5.85372	57.8291	0.0170193	AT5G59490	Haloacid dehalogenase-like hydrolase (HAD) superfamily protein
LOC106354073	34.7463	0	5.79449	55.5027	2.48387e-07	AT1G69490	NAC-like, activated by AP3/PI
LOC106381096	22.8868	0	5.7771	54.838	8.98281e-05	AT4G08290	nodulin MtN21 /EamA-like transporter family protein
LOC106426783	65.6435	1.15824	5.71228	52.4284	4.4969e-14	AT4G37430	cytochrome P450, family 91, subfamily A, polypeptide 2
LOC106409970	290.246	5.30859	5.66043	50.5778	4.58505e-64	AT5G13170	senescence-associated gene 29
LOC106454687	25.4876	0	5.34742	40.713	2.72892e-05	AT5G02230	Haloacid dehalogenase-like hydrolase (HAD) superfamily protein
LOC106405107	11.6515	0	5.21814	37.2234	0.0219576	AT2G18550	homeobox protein 21
LOC106395231	10.5071	0	5.06899	33.5675	0.0378844	AT2G34830	WRKY DNA-binding protein 35
LOC106412194	31.0012	0	5.04499	33.0136	2.10735e-06	AT3G60140	Glycosyl hydrolase superfamily protein
LOC106353093	13.7321	0	5.04014	32.9028	0.00866758	AT3G12500	basic chitinase
LOC106399410	10.2991	0	5.04014	32.9028	0.0420818	AT3G50800	hypothetical protein AT3G50800
LOC106450828	33.1859	0	4.99123	31.806	7.55611e-07	AT2G40000	ortholog of sugar beet HS1 PRO-1 2
LOC106356458	32.9778	0	4.98215	31.6066	8.41695e-07	AT1G19640	jasmonic acid carboxyl methyltransferase
LOC106421004	19.5578	0	4.96537	31.241	0.000561542	AT4G21150	ribophorin II (RPN2) family protein
LOC106365595	28.7126	0	4.78234	27.5187	8.07075e-06	AT1G78960	lupeol synthase 2
LOC106440059	13.2119	0	4.6625	25.3252	0.012891	AT4G37430	cytochrome P450, family 91, subfamily A, polypeptide 2
LOC106345263	12.0676	0	4.5318	23.1317	0.0229723	AT4G36430	Peroxidase superfamily protein
LOC106385904	30.6891	1.35128	4.39296	21.0094	5.20079e-06	AT5G19040	isopentenyltransferase 5
LOC106352565	12.5877	0	4.32964	20.1073	0.0205315	AT1G01070	nodulin MtN21 /EamA-like transporter family protein
LOC106369808	12.4837	0	4.31767	19.9411	0.0217142	AT4G36740	homeobox protein 40
LOC106425618	19.8699	0	4.25124	19.0437	0.000857394	AT1G21890	nodulin MtN21 /EamA-like transporter family protein
LOC106391221	19.1417	1.06172	4.05987	16.678	0.00147517	AT2G29090	cytochrome P450, family 707, subfamily A, polypeptide 2
LOC106446945	24.0312	1.35128	4.04014	16.4514	0.000181986	AT2G30670	NAD(P)-binding Rossmann-fold superfamily protein
LOC106356188	18.7256	1.06172	4.02817	16.3154	0.00184251	AT5G59780	myb domain protein 59
LOC106428974	105.175	6.56335	3.88985	14.8238	7.79061e-20	AT5G48180	nitrile specifier protein 5
LOC106391519	16.1248	1.15824	3.68691	12.8786	0.00844083	AT3G22200	Pyridoxal phosphate (PLP)-dependent transferases superfamily protein
LOC106438091	58.1533	4.24688	3.66302	12.6671	2.33212e-10	AT2G39310	jacalin-related lectin 22
LOC106371892	12.6918	0	3.60455	12.1641	0.0354011	AT1G44800	nodulin MtN21 /EamA-like transporter family protein
LOC106434483	170.715	13.1267	3.58864	12.0306	1.07332e-30	AT2G43050	Plant invertase/pectin methylesterase inhibitor superfamily
LOC106353830	13.42	1.15824	3.42201	10.7183	0.0329678	AT1G69490	NAC-like, activated by AP3/PI
LOC106386057	14.4603	1.25476	3.41424	10.6608	0.0227908	AT2G18550	homeobox protein 21
LOC106417887	13.9402	1.25476	3.36139	10.2773	0.0291705	AT5G53820	Late embryogenesis abundant protein (LEA) family protein
LOC106360370	84.7853	7.91463	3.30885	9.90974	4.98238e-14	AT3G26740	CCR-like protein
LOC106404655	14.3563	1.35128	3.29691	9.8281	0.0274613	AT1G65500	transmembrane protein
LOC106440263	13.9402	1.35128	3.25448	9.54323	0.0336013	AT4G17030	expansin-like B1
LOC106446369	47.7502	4.63295	3.25313	9.53433	1.14348e-07	AT2G21560	nucleolar-like protein
LOC106421515	14.5643	1.4478	3.21814	9.30584	0.0283143	AT1G76590	PLATZ transcription factor family protein
LOC106430463	80.1039	8.20419	3.17507	9.03214	9.23294e-13	AT1G26930	Galactose oxidase/kelch repeat superfamily protein
LOC106347490	95.8125	9.84503	3.17038	9.00281	2.70991e-15	AT3G44990	xyloglucan endo-transglycosylase-related 8
LOC106430798	1079.32	112.253	3.15293	8.89461	1.27623e-178	AT1G73260	kunitz trypsin inhibitor 1
LOC106453145	16.645	1.73736	3.14775	8.8627	0.0152715	AT1G09610	glucuronoxylan 4-O-methyltransferase-like protein (DUF579)
LOC106346947	62.3146	6.56335	3.13469	8.78287	9.5355e-10	AT1G19650	Sec14p-like phosphatidylinositol transfer family protein
LOC106370356	30.169	3.18516	3.13126	8.76199	0.00012866	AT5G57685	glutamine dumper 3
LOC106357334	27.9843	2.99212	3.11301	8.65186	0.000296189	AT1G78090	trehalose-6-phosphate phosphatase
LOC106415072	70.2209	7.72159	3.07256	8.41264	8.24464e-11	AT3G26740	CCR-like protein
LOC106396599	43.0688	4.82599	3.04537	8.25561	1.75989e-06	AT2G37460	nodulin MtN21 /EamA-like transporter family protein
LOC106438508	48.1663	5.40511	3.04326	8.2435	2.85082e-07	AT4G33150	lysine-ketoglutarate reductase/saccharopine dehydrogenase bifunctional enzyme
LOC106371176	32.2496	3.66776	3.02394	8.13386	8.7478e-05	AT1G05560	UDP-glucosyltransferase 75B1
LOC106377834	21.7425	2.50952	3.00266	8.01478	0.00350708	AT3G45140	lipoxygenase 2
LOC106351645	88.6344	10.2311	3.00253	8.01406	2.0115e-13	AT3G49120	peroxidase CB
LOC106366041	30.065	3.47472	3.00074	8.00413	0.000203425	AT5G23660	bidirectional sugar transporter SWEET12-like protein
LOC106366424	64.6032	7.52855	2.98879	7.93808	1.15464e-09	AT2G18050	histone H1-3
LOC106354068	38.9076	4.53643	2.98805	7.934	9.96133e-06	AT1G69410	eukaryotic elongation factor 5A-3
LOC106397618	236.462	27.6047	2.98625	7.92414	2.02475e-36	AT4G11320	Papain family cysteine protease
LOC106346397	300.754	36.388	2.93468	7.64584	1.05036e-45	AT1G47960	cell wall / vacuolar inhibitor of fructosidase 1
LOC106390287	24.5513	2.99212	2.92419	7.59048	0.00164817	AT1G57750	cytochrome P450, family 96, subfamily A, polypeptide 15
LOC106369339	33.8101	4.15036	2.91377	7.53587	7.7221e-05	AT2G02710	PAS/LOV protein B
LOC106440385	26.5279	3.28168	2.90263	7.47791	0.000907922	AT5G09530	hydroxyproline-rich glycoprotein family protein
LOC106421413	16.2288	2.02692	2.88883	7.40669	0.0274895	AT3G23290	LIGHT-DEPENDENT SHORT HYPOCOTYLS-like protein (DUF640)
LOC106385473	31.6254	3.95732	2.88612	7.39279	0.000178608	AT5G59750	monofunctional riboflavin biosynthesis protein RIBA 3
LOC106435973	35.7867	4.53643	2.86742	7.29759	4.80096e-05	AT5G52540	keratin-associated protein, putative (DUF819)
LOC106451127	20.3901	2.60604	2.85557	7.23787	0.00780692	AT2G36270	Basic-leucine zipper (bZIP) transcription factor family protein
LOC106451535	15.0845	1.9304	2.85372	7.22864	0.0417467	AT2G29450	glutathione S-transferase tau 5
LOC106390491	204.421	26.4464	2.83803	7.15041	8.23428e-30	AT1G80130	Tetratricopeptide repeat (TPR)-like superfamily protein
LOC106374738	20.8062	2.70256	2.83224	7.12181	0.00720836	AT2G18550	homeobox protein 21
LOC106405556	62.4186	8.30071	2.7983	6.95619	1.00334e-08	AT3G15450	aluminum induced protein with YGL and LRDR motifs
LOC106345821	1093.57	145.842	2.79421	6.93649	6.50797e-161	AT1G54040	epithiospecifier protein
LOC106439858	20.9102	2.79908	2.78881	6.91062	0.00775949	AT2G15890	maternal effect embryo arrest 14
LOC106447446	15.8127	2.12344	2.78424	6.88874	0.037498	AT2G40000	ortholog of sugar beet HS1 PRO-1 2
LOC106413666	55.2405	7.52855	2.76291	6.78764	1.39255e-07	AT4G27450	aluminum induced protein with YGL and LRDR motifs
LOC106372086	993.808	135.514	2.76215	6.78409	2.4507e-144	AT4G29270	HAD superfamily, subfamily IIIB acid phosphatase
LOC106428198	59.8178	8.20419	2.75377	6.74478	3.30407e-08	AT5G44390	FAD-binding Berberine family protein
LOC106441083	31.6254	4.34339	2.75182	6.73565	0.000294137	AT1G09500	NAD(P)-binding Rossmann-fold superfamily protein
LOC106349172	20.286	2.79908	2.74509	6.70433	0.0104458	AT3G14610	cytochrome P450, family 72, subfamily A, polypeptide 7
LOC106401011	47.4381	6.56335	2.74117	6.68613	1.99492e-06	AT3G16250	NDH-dependent cyclic electron flow 1
LOC106388224	27.0481	3.76428	2.73271	6.64703	0.00131026	AT2G45170	AUTOPHAGY 8E
LOC106415470	78.9595	11.0998	2.71821	6.58056	9.30511e-11	AT3G11930	Adenine nucleotide alpha hydrolases-like superfamily protein
LOC106350684	67.9322	9.55547	2.71733	6.57653	3.17352e-09	AT1G44800	nodulin MtN21 /EamA-like transporter family protein
LOC106397201	66.0597	9.36243	2.70644	6.52711	6.31216e-09	AT2G25810	tonoplast intrinsic protein 4;1
LOC106432557	71.3653	10.1346	2.70356	6.51409	1.20964e-09	AT1G69870	nitrate transporter 1.7
LOC106360817	24.3432	3.47472	2.69618	6.48085	0.00341234	AT3G56060	Glucose-methanol-choline (GMC) oxidoreductase family protein
LOC106351455	27.6722	3.95732	2.69347	6.46869	0.00123431	AT1G19530	DNA polymerase epsilon catalytic subunit A
LOC106401194	44.4212	6.37031	2.68944	6.45064	6.98813e-06	AT1G06460	alpha-crystallin domain 32.1
LOC106411407	51.7034	7.43203	2.68606	6.43553	7.18974e-07	AT1G62510	Bifunctional inhibitor/lipid-transfer protein/seed storage 2S albumin superfamily protein
LOC106345834	95.9166	13.8023	2.6845	6.42856	5.99155e-13	AT2G05520	glycine-rich protein 3
LOC106382194	65.0194	9.36243	2.68354	6.42432	1.06898e-08	AT5G61060	histone deacetylase 5
LOC106428043	46.0857	6.65987	2.67838	6.40138	4.42347e-06	AT1G44800	nodulin MtN21 /EamA-like transporter family protein
LOC106402388	16.645	2.413	2.67382	6.38115	0.0360245	AT3G44300	nitrilase 2
LOC106365972	37.2431	5.40511	2.6722	6.37402	7.08084e-05	AT2G21560	nucleolar-like protein
LOC106352721	15.9167	2.31648	2.66817	6.35622	0.0448987	AT3G47340	glutamine-dependent asparagine synthase 1
LOC106361206	17.8933	2.60604	2.66712	6.3516	0.025435	AT4G28240	Wound-responsive family protein
LOC106354256	47.9583	7.04595	2.65454	6.29646	2.8185e-06	AT1G73220	organic cation/carnitine transporter1
LOC106420703	17.6853	2.60604	2.65025	6.27775	0.0279912	AT1G69600	zinc finger homeodomain 1
LOC106390081	31.6254	4.72947	2.62896	6.1858	0.000471331	AT4G29700	Alkaline-phosphatase-like family protein
LOC106429139	29.5448	4.43991	2.62193	6.15573	0.000895246	AT1G60590	Pectin lyase-like superfamily protein
LOC106438243	18.6215	2.79908	2.62158	6.15423	0.0228352	AT2G45170	AUTOPHAGY 8E
LOC106411879	161.872	24.5161	2.61069	6.10794	1.89465e-21	AT1G80050	adenine phosphoribosyl transferase 2
LOC106366650	17.7893	2.70256	2.60624	6.08915	0.0297104	AT5G59780	myb domain protein 59
LOC106362197	63.1468	9.65199	2.59744	6.05212	3.90589e-08	AT1G70830	MLP-like protein 28
LOC106440764	70.8451	10.9067	2.58708	6.00879	4.0245e-09	AT1G19630	cytochrome P450, family 722, subfamily A, polypeptide 1
LOC106420546	62.1065	9.74851	2.55912	5.89348	7.40494e-08	AT5G58560	Phosphatidate cytidylyltransferase family protein
LOC106425885	111.417	17.5666	2.55269	5.86728	2.92629e-14	AT1G21460	Nodulin MtN3 family protein
LOC106450273	84.4732	13.3197	2.55256	5.86672	9.49409e-11	AT2G39510	nodulin MtN21 /EamA-like transporter family protein
LOC106435961	27.2561	4.34339	2.53731	5.80507	0.00238797	AT5G58650	plant peptide containing sulfated tyrosine 1
LOC106433066	43.693	7.14247	2.50054	5.65896	2.54362e-05	AT3G03870	transmembrane protein
LOC106453025	21.7425	3.57124	2.49365	5.63201	0.0130216	AT3G05120	alpha/beta-Hydrolases superfamily protein
LOC106361173	78.0232	12.9337	2.4804	5.58053	1.38044e-09	AT3G45140	lipoxygenase 2
LOC106429690	93.6279	15.6362	2.46967	5.53919	1.75232e-11	AT1G80760	NOD26-like intrinsic protein 6;1
LOC106429842	22.9908	3.8608	2.46172	5.50872	0.0100977	AT4G36850	PQ-loop repeat family protein / transmembrane family protein
LOC106444912	113.602	19.304	2.44464	5.44392	7.6971e-14	AT3G49120	peroxidase CB
LOC106435433	107.36	18.5318	2.42201	5.35917	6.3878e-13	AT4G14930	Survival protein SurE-like phosphatase/nucleotidase
LOC106430806	41.6124	7.33551	2.39167	5.24765	8.28617e-05	AT3G48740	Nodulin MtN3 family protein
LOC106445331	73.3418	12.9337	2.39113	5.24569	1.27962e-08	AT3G56240	copper chaperone
LOC106422579	23.407	4.15036	2.38326	5.21714	0.0114385	AT1G45249	abscisic acid responsive elements-binding factor 2
LOC106452953	57.113	10.2311	2.36849	5.16399	1.41655e-06	AT3G07310	phosphoserine aminotransferase, putative (DUF760)
LOC106450418	33.2899	5.98423	2.36348	5.14609	0.000884444	AT2G47710	Adenine nucleotide alpha hydrolases-like superfamily protein
LOC106377117	38.5955	6.94943	2.36109	5.1376	0.000221028	AT3G30280	HXXXD-type acyl-transferase family protein
LOC106453059	47.3341	8.59027	2.34973	5.0973	2.29582e-05	AT3G05120	alpha/beta-Hydrolases superfamily protein
LOC106358306	25.3836	4.63295	2.34152	5.06836	0.00779511	AT5G67310	cytochrome P450, family 81, subfamily G, polypeptide 1
LOC106424125	38.0753	6.94943	2.34152	5.06836	0.000280649	AT4G30270	xyloglucan endotransglucosylase/hydrolase 24
LOC106445170	109.129	19.9796	2.33706	5.0527	1.36727e-12	AT4G26530	Aldolase superfamily protein
LOC106401412	37.2431	6.85291	2.32981	5.0274	0.000368669	AT1G13090	cytochrome P450, family 71, subfamily B, polypeptide 28
LOC106450814	53.4719	9.84503	2.32894	5.02437	5.10083e-06	AT2G39890	proline transporter 1
LOC106451992	112.041	20.7518	2.32035	4.99455	8.06743e-13	AT3G62410	CP12 domain-containing protein 2
LOC106404356	21.3264	3.95732	2.31767	4.98527	0.0234432	AT5G24270	Calcium-binding EF-hand family protein
LOC106428587	27.0481	5.01903	2.31767	4.98527	0.00548335	AT1G52342	hypothetical protein AT1G52342
LOC106351273	80.8321	15.0571	2.31211	4.9661	3.82786e-09	AT3G31430	zinc knuckle (CCHC-type) family protein
LOC106451584	27.8803	5.21207	2.30695	4.94834	0.00460729	AT4G36040	Chaperone DnaJ-domain superfamily protein
LOC106371131	23.7191	4.43991	2.30507	4.94192	0.0134098	AT3G28740	Cytochrome P450 superfamily protein
LOC106347995	21.6384	4.05384	2.30387	4.93779	0.0226732	AT5G65210	bZIP transcription factor family protein
LOC106377319	39.4277	7.43203	2.29501	4.90758	0.000250824	AT1G54010	GDSL-like Lipase/Acylhydrolase superfamily protein
LOC106404001	90.507	17.084	2.29301	4.90077	3.7682e-10	AT3G17620	F-box and associated interaction domains-containing protein
LOC106371933	483.952	91.6939	2.2876	4.88242	4.55636e-56	AT5G44630	Terpenoid cyclases/Protein prenyltransferases superfamily protein
LOC106363667	28.2964	5.40511	2.27585	4.84283	0.00466037	AT2G47400	CP12 domain-containing protein 1
LOC106395965	357.763	68.9152	2.26374	4.80234	9.57261e-41	AT2G39800	delta1-pyrroline-5-carboxylate synthase 1
LOC106429791	29.8569	5.79119	2.25376	4.76924	0.00343445	AT1G23090	sulfate transporter 91
LOC106372146	29.2327	5.69467	2.24753	4.74868	0.00412428	AT5G15310	myb domain protein 16
LOC106419050	25.4876	5.01903	2.23194	4.69766	0.0109738	AT5G05790	Duplicated homeodomain-like superfamily protein
LOC106451951	36.0988	7.14247	2.22508	4.67538	0.000826199	AT3G18280	Bifunctional inhibitor/lipid-transfer protein/seed storage 2S albumin superfamily protein
LOC106410498	67.6201	13.4163	2.2211	4.66248	3.14892e-07	AT2G02710	PAS/LOV protein B
LOC106411878	65.9556	13.1267	2.21662	4.64803	5.04079e-07	AT1G80040	ubiquitin system component Cue
LOC106411122	29.0246	5.79119	2.21297	4.6363	0.00496591	AT4G39190	nucleolar-like protein
LOC106381259	24.6553	4.92251	2.21206	4.63337	0.0142842	AT5G45350	proline-rich family protein
LOC106379640	86.0336	17.2771	2.20367	4.6065	3.51585e-09	AT2G39510	nodulin MtN21 /EamA-like transporter family protein
LOC106427275	28.2964	5.69467	2.20056	4.59659	0.00621053	AT1G76590	PLATZ transcription factor family protein
LOC106348445	19.6619	3.95732	2.20043	4.59618	0.0474298	AT1G54040	epithiospecifier protein
LOC106401904	21.5344	4.34339	2.19738	4.58645	0.0310789	AT3G15840	post-illumination chlorophyll fluorescence increase
LOC106399437	82.9127	16.7945	2.19124	4.56697	9.00995e-09	AT5G47560	tonoplast dicarboxylate transporter
LOC106428405	24.2392	4.92251	2.1875	4.55517	0.0170756	AT5G23660	bidirectional sugar transporter SWEET12-like protein
LOC106352898	35.8907	7.33551	2.17827	4.5261	0.0010959	AT3G55800	sedoheptulose-bisphosphatase
LOC106353611	24.9674	5.11555	2.17471	4.51496	0.0149805	AT4G36870	BEL1-like homeodomain 2
LOC106401371	26.84	5.50163	2.17408	4.51298	0.00971553	AT1G09970	Leucine-rich receptor-like protein kinase family protein
LOC106445498	73.862	15.1536	2.1728	4.50897	1.08365e-07	AT5G60910	AGAMOUS-like 8
LOC106421336	56.8009	11.6789	2.16964	4.4991	7.34606e-06	AT5G21940	hybrid signal transduction histidine kinase M-like protein
LOC106390504	20.9102	4.34339	2.15494	4.45351	0.0403593	AT3G63280	NIMA-related kinase 4
LOC106415752	119.115	24.9021	2.14565	4.42491	2.26871e-12	AT3G23810	S-adenosyl-l-homocysteine (SAH) hydrolase 2
LOC106354827	42.4446	8.87983	2.14461	4.42172	0.00027739	AT1G80760	NOD26-like intrinsic protein 6;1
LOC106361079	56.6969	11.8719	2.14334	4.41784	9.30372e-06	AT4G34030	3-methylcrotonyl-CoA carboxylase
LOC106399732	30.7932	6.46683	2.13911	4.4049	0.00440054	AT1G06570	4-hydroxyphenylpyruvate dioxygenase
LOC106429598	92.3795	19.4005	2.13911	4.4049	1.67418e-09	AT2G45660	AGAMOUS-like 20
LOC106412565	21.5344	4.53643	2.13464	4.39128	0.0370582	AT5G10770	Eukaryotic aspartyl protease family protein
LOC106406951	39.0116	8.30071	2.12023	4.34762	0.000707071	AT1G68620	alpha/beta-Hydrolases superfamily protein
LOC106434312	71.0532	15.1536	2.11686	4.3375	3.7725e-07	AT3G01470	homeobox 1
LOC106375654	22.1586	4.72947	2.11574	4.33413	0.0340934	AT1G75240	homeobox protein 33
LOC106412278	144.707	30.9829	2.11122	4.32057	8.90779e-15	AT1G12010	2-oxoglutarate (2OG) and Fe(II)-dependent oxygenase superfamily protein
LOC106435289	48.5825	10.4241	2.10813	4.31134	8.22389e-05	AT3G47430	peroxin 11B
LOC106376510	37.035	8.01115	2.09644	4.27652	0.00126374	AT4G22270	transmembrane protein, putative (DUF3537)
LOC106406022	602.756	130.784	2.09201	4.26342	1.38002e-62	AT1G70580	alanine-2-oxoglutarate aminotransferase 2
LOC106433728	25.7997	5.59815	2.09196	4.26327	0.0164722	AT1G20160	Subtilisin-like serine endopeptidase family protein
LOC106365779	252.171	55.0163	2.0841	4.2401	1.10466e-25	AT1G62380	ACC oxidase 2
LOC106451034	51.4953	11.2928	2.07666	4.21831	5.23313e-05	AT2G37460	nodulin MtN21 /EamA-like transporter family protein
LOC106365579	35.0584	7.72159	2.07042	4.20009	0.00225981	AT1G16850	transmembrane protein
LOC106407105	25.7997	5.69467	2.0673	4.19101	0.0179722	AT3G28940	AIG2-like (avirulence induced gene) family protein
LOC106424669	24.0312	5.30859	2.06613	4.18763	0.0264815	AT5G15840	B-box type zinc finger protein with CCT domain-containing protein
LOC106441664	263.51	58.4911	2.0592	4.16755	1.91405e-26	AT2G18960	-
LOC106396191	29.1287	6.46683	2.05894	4.16679	0.00898703	AT2G44280	Major facilitator superfamily protein
LOC106385903	37.3471	8.30071	2.05732	4.16212	0.00144092	AT2G18328	RAD-like 4
LOC106452509	38.4915	8.59027	2.05139	4.14506	0.00115429	AT3G11930	Adenine nucleotide alpha hydrolases-like superfamily protein
LOC106397144	32.2496	7.23899	2.04305	4.12116	0.00480347	AT3G13040	myb-like HTH transcriptional regulator family protein
LOC106346430	26.5279	5.98423	2.0359	4.10079	0.0171685	AT1G11860	Glycine cleavage T-protein family
LOC106361643	42.5487	9.65199	2.02784	4.07795	0.000540453	AT1G32450	nitrate transporter 1.5
LOC106452248	39.9479	9.07287	2.02612	4.07307	0.000957741	AT3G14150	Aldolase-type TIM barrel family protein
LOC106385086	154.174	35.0367	2.02525	4.07062	6.22566e-15	AT2G35760	Uncharacterized protein family (UPF0497)
LOC106440564	46.918	10.7137	2.01831	4.05109	0.000220447	AT5G58770	Undecaprenyl pyrophosphate synthetase family protein
LOC106366527	43.0688	9.84503	2.01681	4.04687	0.00051529	AT1G63120	RHOMBOID-like 2
LOC106352023	53.888	12.3545	2.01255	4.03495	4.93359e-05	AT3G13040	myb-like HTH transcriptional regulator family protein
LOC106436039	115.578	26.543	2.0101	4.0281	5.22898e-11	AT3G18280	Bifunctional inhibitor/lipid-transfer protein/seed storage 2S albumin superfamily protein
LOC106391411	121.404	27.9908	2.00442	4.01228	1.6034e-11	AT3G28740	Cytochrome P450 superfamily protein
LOC106391834	119.22	27.5082	2.00332	4.00921	2.62088e-11	AT1G47540	Scorpion toxin-like knottin superfamily protein
LOC106346898	30.8972	7.14247	2.00061	4.00169	0.00779511	AT1G18265	zein-binding protein (Protein of unknown function, DUF593)
LOC106345514	89.1546	20.6553	1.99743	3.99288	2.26629e-08	AT2G38080	Laccase/Diphenol oxidase family protein
LOC106436394	216.072	50.0938	1.99644	3.99014	1.03217e-20	AT2G47160	HCO3- transporter family
LOC106365238	25.6957	5.98423	1.98991	3.97213	0.0239837	AT3G47510	transmembrane protein
LOC106436737	23.615	5.50163	1.9894	3.97072	0.036764	AT3G14690	cytochrome P450, family 72, subfamily A, polypeptide 15
LOC106348502	34.6423	8.10767	1.9828	3.95261	0.00381659	AT4G36040	Chaperone DnaJ-domain superfamily protein
LOC106432851	57.5291	13.5128	1.9776	3.93836	2.98176e-05	AT3G02910	AIG2-like (avirulence induced gene) family protein
LOC106365730	127.23	29.9212	1.97583	3.93354	7.35166e-12	AT1G64780	ammonium transporter 1;2
LOC106369189	30.6891	7.23899	1.9715	3.92175	0.00920594	AT4G14690	Chlorophyll A-B binding family protein
LOC106436083	126.814	29.9212	1.9711	3.92067	8.85192e-12	AT4G35090	catalase 2
LOC106357768	39.4277	9.36243	1.96188	3.89571	0.0015332	AT2G03750	P-loop containing nucleoside triphosphate hydrolases superfamily protein
LOC106428297	188.504	45.2678	1.94567	3.85216	2.20711e-17	AT4G26530	Aldolase superfamily protein
LOC106364838	26.84	6.46683	1.94088	3.8394	0.0228233	AT3G51325	RING/U-box superfamily protein
LOC106410397	24.7594	5.98423	1.93637	3.8274	0.0347908	AT3G26510	Octicosapeptide/Phox/Bem1p family protein
LOC106392337	39.5318	9.55547	1.93624	3.82708	0.00173527	AT2G47160	HCO3- transporter family
LOC106348399	58.5694	14.1884	1.93306	3.81865	3.46344e-05	AT2G30490	cinnamate-4-hydroxylase
LOC106382585	62.9387	15.2501	1.93275	3.81783	1.38958e-05	AT3G53180	nodulin/glutamine synthase-like protein
LOC106360981	23.0949	5.59815	1.93218	3.81631	0.0486599	AT4G05530	indole-3-butyric acid response 1
LOC106414354	71.2612	17.3736	1.92385	3.79434	2.60397e-06	AT1G71692	AGAMOUS-like 12
LOC106410942	37.9713	9.26591	1.92253	3.79088	0.0025936	AT3G26220	cytochrome P450, family 71, subfamily B, polypeptide 3
LOC106424473	41.9245	10.2311	1.92246	3.79069	0.00115183	AT1G50020	tubulin alpha-6 chain
LOC106354098	29.6488	7.23899	1.92174	3.78881	0.0140153	AT1G55850	cellulose synthase like E1
LOC106407020	115.058	28.1838	1.91705	3.77651	2.80187e-10	AT5G22500	fatty acid reductase 1
LOC106451567	170.403	41.9862	1.90859	3.75442	2.87214e-15	AT3G57520	seed imbibition 2
LOC106416219	97.8932	24.13	1.90801	3.75291	1.16401e-08	AT2G46680	homeobox 7
LOC106399639	95.3964	23.5509	1.90578	3.74713	2.0249e-08	AT3G29780	ralf-like 27
LOC106439989	46.5018	11.4859	1.90506	3.74524	0.000508443	AT5G54770	thiazole biosynthetic enzyme, chloroplast (ARA6) (THI1) (THI4)
LOC106441065	44.4212	11.0033	1.90095	3.73458	0.000791052	AT2G37170	plasma membrane intrinsic protein 2
LOC106434188	117.451	29.149	1.89817	3.7274	2.33676e-10	AT1G22630	SSUH2-like protein
LOC106369095	70.8451	17.6631	1.89155	3.71035	3.98528e-06	AT1G19400	Erythronate-4-phosphate dehydrogenase family protein
LOC106353866	88.1142	22.1031	1.88276	3.68779	1.27439e-07	AT1G68010	hydroxypyruvate reductase
LOC106418172	101.95	25.5778	1.88253	3.68722	7.24818e-09	AT5G47720	Thiolase family protein
LOC106408962	53.4719	13.4163	1.88243	3.68695	0.000147152	AT4G28240	Wound-responsive family protein
LOC106429792	26.5279	6.65987	1.88157	3.68477	0.0298355	AT1G23050	hydroxyproline-rich glycoprotein family protein
LOC106351372	53.3679	13.4163	1.87962	3.67978	0.000153806	AT3G11930	Adenine nucleotide alpha hydrolases-like superfamily protein
LOC106431587	59.0896	14.8641	1.8787	3.67745	4.88618e-05	AT1G13635	DNA glycosylase superfamily protein
LOC106405954	45.1494	11.3893	1.87465	3.66713	0.000809251	AT3G60160	multidrug resistance-associated protein 9
LOC106371678	36.0988	9.16939	1.86468	3.64187	0.00509435	AT5G21940	hybrid signal transduction histidine kinase M-like protein
LOC106391496	330.402	83.9723	1.86387	3.63982	4.13307e-29	AT2G36950	Heavy metal transport/detoxification superfamily protein
LOC106432027	101.118	25.7708	1.85986	3.62972	1.20948e-08	AT5G47720	Thiolase family protein
LOC106451088	37.035	9.45895	1.85677	3.62195	0.00442244	AT2G36800	don-glucosyltransferase 1
LOC106452117	71.3653	18.2423	1.85557	3.61894	5.21233e-06	AT3G16520	UDP-glucosyl transferase 88A1
LOC106444253	147.516	37.7393	1.85436	3.61591	1.14342e-12	AT2G15960	stress-induced protein
LOC106394738	32.0415	8.20419	1.85314	3.61285	0.0118429	AT1G70290	trehalose-6-phosphatase synthase S8
LOC106387647	97.477	25.0952	1.84528	3.59323	3.14179e-08	AT5G58140	phototropin 2
LOC106386397	154.07	39.7662	1.8416	3.58407	4.06189e-13	AT5G45350	proline-rich family protein
LOC106346944	27.6722	7.14247	1.84157	3.58401	0.0279958	AT3G18660	plant glycogenin-like starch initiation protein 1
LOC106397370	30.4811	7.91463	1.83295	3.56264	0.0172335	AT1G12200	Flavin-binding monooxygenase family protein
LOC106380865	46.0857	11.9685	1.83271	3.56206	0.000881057	AT5G56040	Leucine-rich receptor-like protein kinase family protein
LOC106351194	32.1456	8.39723	1.82426	3.54126	0.013192	AT3G50685	anti-muellerian hormone type-2 receptor
LOC106375828	50.0389	13.1267	1.81817	3.52635	0.000460411	AT2G36800	don-glucosyltransferase 1
LOC106419996	61.7944	16.3119	1.80918	3.50444	5.27857e-05	AT1G06650	2-oxoglutarate (2OG) and Fe(II)-dependent oxygenase superfamily protein
LOC106388357	28.4005	7.52855	1.8031	3.48969	0.0283564	AT2G44130	Galactose oxidase/kelch repeat superfamily protein
LOC106349333	37.4512	9.94155	1.8011	3.48485	0.00548121	AT3G26510	Octicosapeptide/Phox/Bem1p family protein
LOC106394411	75.9426	20.1727	1.80014	3.48253	3.86599e-06	AT4G14020	Rapid alkalinization factor (RALF) family protein
LOC106394403	30.6891	8.20419	1.79092	3.46036	0.019874	AT5G42760	Leucine carboxyl methyltransferase
LOC106382545	70.0129	18.7249	1.79029	3.45885	1.34e-05	AT5G26000	thioglucoside glucohydrolase 1
LOC106415318	195.89	52.4103	1.78975	3.45756	4.20432e-16	AT2G21330	fructose-bisphosphate aldolase 1
LOC106434319	3790.78	1015.97	1.78727	3.45161	0	AT3G01500	carbonic anhydrase 1
LOC106351274	29.8569	8.01115	1.78561	3.44764	0.0235028	AT1G13635	DNA glycosylase superfamily protein
LOC106396908	29.0246	7.81811	1.78001	3.4343	0.0278864	AT4G12290	Copper amine oxidase family protein
LOC106450483	123.485	33.2994	1.7784	3.43044	5.96966e-10	AT2G46680	homeobox 7
LOC106436713	155.838	42.0827	1.77638	3.42566	1.2881e-12	AT4G34000	abscisic acid responsive elements-binding factor 3
LOC106390410	124.837	33.8785	1.76924	3.40873	5.46341e-10	AT5G15970	stress-responsive protein (KIN2) / stress-induced protein (KIN2) / cold-responsive protein (COR6.6) / cold-regulated protein (COR6.6)
LOC106346796	56.9049	15.4432	1.76921	3.40868	0.000186628	AT1G15980	NDH-dependent cyclic electron flow 1
LOC106403015	68.9725	18.7249	1.7687	3.40746	2.0313e-05	AT1G52700	alpha/beta-Hydrolases superfamily protein
LOC106382359	54.7203	14.8641	1.76788	3.40552	0.000281915	AT1G13080	cytochrome P450, family 71, subfamily B, polypeptide 2
LOC106347175	49.3107	13.4163	1.76555	3.40003	0.000765928	AT2G33380	Caleosin-related family protein
LOC106354203	680.779	185.511	1.76331	3.39476	3.54254e-56	AT1G72290	Kunitz family trypsin and protease inhibitor protein
LOC106347199	130.975	35.7124	1.76242	3.39268	1.93972e-10	AT2G33830	Dormancy/auxin associated family protein
LOC106361382	130.871	35.7124	1.76128	3.38998	2.02247e-10	AT4G38060	hypothetical protein AT4G38060
LOC106446043	39.9479	10.9067	1.76053	3.38822	0.00434362	AT5G39530	hypothetical protein (DUF1997)
LOC106396365	135.76	37.1602	1.75686	3.37962	8.77414e-11	AT2G13360	alanine:glyoxylate aminotransferase
LOC106381297	29.9609	8.20419	1.75628	3.37825	0.0260292	AT1G72510	DUF1677 family protein (DUF1677)
LOC106349532	37.6592	10.3276	1.75412	3.37321	0.00677741	AT5G42760	Leucine carboxyl methyltransferase
LOC106412394	99.5576	27.3151	1.75346	3.37166	8.13666e-08	AT1G12010	2-oxoglutarate (2OG) and Fe(II)-dependent oxygenase superfamily protein
LOC106446811	72.7177	19.9796	1.75141	3.36686	1.21116e-05	AT2G25810	tonoplast intrinsic protein 4;1
LOC106387808	56.9049	15.6362	1.75129	3.3666	0.000216494	AT5G18670	beta-amylase 3
LOC106384728	60.338	16.6014	1.74939	3.36216	0.000118433	AT3G47680	DNA binding protein
LOC106396507	51.9115	14.2849	1.74919	3.36169	0.000541011	AT2G29740	UDP-glucosyl transferase 71C2
LOC106398102	81.2482	22.3926	1.74694	3.35646	2.61951e-06	AT4G00430	plasma membrane intrinsic protein 1;4
LOC106350027	61.2742	16.891	1.74666	3.3558	0.000101662	AT4G36220	ferulic acid 5-hydroxylase 1
LOC106452644	84.2651	23.3578	1.73866	3.33725	1.67771e-06	AT3G10985	senescence associated gene 20
LOC106397395	32.3536	8.97635	1.73736	3.33423	0.0186974	AT3G06590	basic helix-loop-helix (bHLH) DNA-binding superfamily protein
LOC106403778	223.459	62.1588	1.73361	3.32558	1.30825e-17	AT5G25560	CHY-type/CTCHY-type/RING-type Zinc finger protein
LOC106371130	128.894	35.9054	1.73155	3.32083	5.23516e-10	AT3G28740	Cytochrome P450 superfamily protein
LOC106380945	29.4408	8.20419	1.73101	3.3196	0.0315339	AT5G53970	Tyrosine transaminase family protein
LOC106357656	40.7801	11.3893	1.72781	3.31225	0.00451951	AT5G64040	photosystem I reaction center subunit PSI-N, chloroplast, putative / PSI-N, putative (PSAN)
LOC106349125	70.1169	19.5935	1.72701	3.31042	2.51674e-05	AT3G29240	PPR containing protein (DUF179)
LOC106401463	31.4174	8.78331	1.72635	3.3089	0.023099	AT1G12140	flavin-monooxygenase glucosinolate S-oxygenase 5
LOC106416252	90.819	25.5778	1.71573	3.28463	6.85616e-07	AT4G28240	Wound-responsive family protein
LOC106372186	65.4355	18.4353	1.71523	3.28349	6.43205e-05	AT5G15900	TRICHOME BIREFRINGENCE-LIKE 19
LOC106437481	56.1767	15.8293	1.71501	3.28298	0.000330476	AT5G50160	ferric reduction oxidase 8
LOC106345824	410.818	116.017	1.71179	3.27568	2.89016e-32	AT1G54060	6B-interacting protein 1-like 1
LOC106357773	29.0246	8.20419	1.71047	3.27268	0.0366501	AT2G03710	K-box region and MADS-box transcription factor family protein
LOC106440395	91.4432	25.8673	1.70937	3.27019	6.68247e-07	AT5G09660	peroxisomal NAD-malate dehydrogenase 2
LOC106404641	59.9218	16.9875	1.70624	3.26309	0.000184801	AT1G72290	Kunitz family trypsin and protease inhibitor protein
LOC106350461	31.9375	9.07287	1.70325	3.25634	0.0233574	AT1G10410	CW14 protein (DUF1336)
LOC106352689	377.32	107.234	1.70266	3.25501	2.42085e-29	AT5G40450	A-kinase anchor-like protein
LOC106391479	36.3068	10.3276	1.70136	3.25207	0.0113558	AT3G28007	Nodulin MtN3 family protein
LOC106452202	57.7372	16.5049	1.69424	3.23605	0.000297835	AT3G16520	UDP-glucosyl transferase 88A1
LOC106410978	38.8036	11.0998	1.69329	3.23392	0.0077593	AT5G26000	thioglucoside glucohydrolase 1
LOC106382650	333.107	95.3616	1.69213	3.23134	1.27349e-25	AT5G25560	CHY-type/CTCHY-type/RING-type Zinc finger protein
LOC106369073	64.1871	18.4353	1.68744	3.22085	0.000103894	AT1G18730	NDH dependent flow 6
LOC106354205	37.9713	10.9067	1.68732	3.22057	0.00920594	AT1G72290	Kunitz family trypsin and protease inhibitor protein
LOC106371565	69.2846	19.9796	1.68164	3.20791	4.56352e-05	AT5G57900	SKP1 interacting partner 1
LOC106447591	68.2443	19.6901	1.68087	3.20621	5.49198e-05	AT2G42690	alpha/beta-Hydrolases superfamily protein
LOC106348315	166.45	48.0669	1.6796	3.20339	1.88213e-12	AT5G23660	bidirectional sugar transporter SWEET12-like protein
LOC106438443	60.0259	17.3736	1.67632	3.19611	0.000234894	AT4G23890	NAD(P)H-quinone oxidoreductase subunit S
LOC106428452	58.6735	16.9875	1.67586	3.19511	0.000296189	AT5G24490	30S ribosomal protein
LOC106424649	60.442	17.5666	1.67034	3.1829	0.000230632	AT5G15850	CONSTANS-like 1
LOC106430606	34.8504	10.1346	1.66952	3.18108	0.0168607	AT1G51560	Pyridoxamine 5\'-phosphate oxidase family protein
LOC106415481	67.204	19.6901	1.65871	3.15734	8.15871e-05	AT1G13090	cytochrome P450, family 71, subfamily B, polypeptide 28
LOC106346945	284.941	83.5862	1.65695	3.1535	3.57517e-21	AT1G19670	chlorophyllase 1
LOC106393888	32.1456	9.45895	1.6525	3.14377	0.028136	AT2G19110	heavy metal atpase 4
LOC106454890	120.884	35.6158	1.65066	3.13977	9.43108e-09	AT3G21670	Major facilitator superfamily protein
LOC106347840	77.5031	22.8752	1.6481	3.1342	1.63073e-05	AT5G62630	hipl2 protein precursor
LOC106366907	30.377	8.97635	1.64641	3.13054	0.038134	AT4G04020	fibrillin
LOC106396197	231.573	68.6256	1.64228	3.12158	6.7581e-17	AT2G39730	rubisco activase
LOC106372182	37.035	11.0033	1.63859	3.11361	0.0138768	AT5G15850	CONSTANS-like 1
LOC106360652	37.3471	11.0998	1.63809	3.11254	0.0132445	AT4G16400	transmembrane protein
LOC106390625	64.1871	19.1109	1.63551	3.10698	0.000168465	AT1G21460	Nodulin MtN3 family protein
LOC106452177	94.9803	28.2803	1.63546	3.10686	9.93674e-07	AT2G45820	Remorin family protein
LOC106360120	31.0012	9.26591	1.62995	3.09502	0.0370877	AT1G24575	DEAD-box ATP-dependent RNA helicase-like protein
LOC106366016	75.7346	22.6822	1.62702	3.08875	2.77323e-05	AT5G24150	FAD/NAD(P)-binding oxidoreductase family protein
LOC106388893	57.009	17.084	1.62617	3.08692	0.0005899	AT4G38060	hypothetical protein AT4G38060
LOC106439062	30.273	9.07287	1.62603	3.08662	0.0422851	AT1G49650	alpha/beta-Hydrolases superfamily protein
LOC106365574	245.409	73.6447	1.62416	3.08264	1.24745e-17	AT1G16880	uridylyltransferase-like protein
LOC106449391	39.7398	11.9685	1.61898	3.07157	0.0100297	AT1G52700	alpha/beta-Hydrolases superfamily protein
LOC106390804	69.3887	20.9448	1.61574	3.06468	8.67511e-05	AT3G19290	ABRE binding factor 4
LOC106391815	398.231	120.264	1.61503	3.06318	1.00884e-28	AT2G43910	HARMLESS TO OZONE LAYER 1
LOC106390329	108.92	32.9133	1.61416	3.06134	1.34061e-07	AT2G45660	AGAMOUS-like 20
LOC106410737	102.575	31.0794	1.61027	3.05309	4.05467e-07	AT3G29240	PPR containing protein (DUF179)
LOC106438075	1293.63	393.512	1.60457	3.04105	3.45785e-94	AT2G39730	rubisco activase
LOC106415094	60.546	18.4353	1.60319	3.03814	0.000407206	AT3G25820	terpene synthase-like sequence-1,8-cineole
LOC106437808	657.996	202.499	1.58779	3.00589	1.01815e-46	AT2G33830	Dormancy/auxin associated family protein
LOC106415760	75.8386	23.3578	1.58666	3.00352	4.21597e-05	AT1G09440	Protein kinase superfamily protein
LOC106398926	35.9947	11.0998	1.58488	2.99983	0.0215214	AT4G00895	ATPase, F1 complex, OSCP/delta subunit protein
LOC106450770	50.5591	15.6362	1.58071	2.99116	0.00233076	AT2G44920	Tetratricopeptide repeat (TPR)-like superfamily protein
LOC106349119	170.403	52.7964	1.57807	2.98569	1.27488e-11	AT1G62380	ACC oxidase 2
LOC106401107	103.303	32.0446	1.57635	2.98215	6.07069e-07	AT3G15570	Phototropic-responsive NPH3 family protein
LOC106434873	114.018	35.4228	1.57414	2.97758	1.13646e-07	AT2G30100	pentatricopeptide (PPR) repeat-containing protein
LOC106382342	102.471	31.8516	1.5734	2.97606	7.18974e-07	AT1G13930	oleosin-B3-like protein
LOC106376834	49.9349	15.5397	1.57172	2.97258	0.00274614	AT1G72290	Kunitz family trypsin and protease inhibitor protein
LOC106415487	72.0935	22.4891	1.56827	2.96549	9.14532e-05	AT1G52770	Phototropic-responsive NPH3 family protein
LOC106390092	581.845	181.554	1.56787	2.96466	1.80803e-40	AT4G29270	HAD superfamily, subfamily IIIB acid phosphatase
LOC106427772	52.5356	16.4084	1.56649	2.96184	0.00190517	AT2G37970	SOUL heme-binding family protein
LOC106405840	51.5994	16.1188	1.56624	2.96131	0.00220394	AT1G67870	glycine-rich protein
LOC106431467	59.8178	18.7249	1.56325	2.95519	0.000640541	AT5G19220	ADP glucose pyrophosphorylase large subunit 1
LOC106419994	64.0831	20.0761	1.56209	2.95281	0.000336823	AT1G06650	2-oxoglutarate (2OG) and Fe(II)-dependent oxygenase superfamily protein
LOC106400948	140.13	43.9165	1.56156	2.95172	2.21526e-09	AT1G22710	sucrose-proton symporter 2
LOC106360507	211.807	66.4057	1.561	2.95058	2.70957e-14	AT1G48920	nucleolin like 1
LOC106349215	35.0584	11.0033	1.55946	2.94743	0.0277819	AT3G02380	CONSTANS-like 2
LOC106441342	72.3015	22.7787	1.55397	2.93624	0.000103364	AT5G03380	Heavy metal transport/detoxification superfamily protein
LOC106405963	134.096	42.2757	1.55299	2.93425	6.75275e-09	AT2G38230	pyridoxine biosynthesis 1.1
LOC106425880	40.6761	12.8371	1.55149	2.93119	0.0127375	AT1G21410	F-box/RNI-like superfamily protein
LOC106406160	105.8	33.4924	1.54706	2.9222	6.41786e-07	AT1G68570	Major facilitator superfamily protein
LOC106396323	83.4328	26.4464	1.54517	2.91838	2.09374e-05	AT1G15980	NDH-dependent cyclic electron flow 1
LOC106414207	227.516	72.1969	1.54359	2.91518	3.93659e-15	AT4G28080	Tetratricopeptide repeat (TPR)-like superfamily protein
LOC106433439	43.1729	13.7058	1.54296	2.91393	0.00922367	AT3G01440	PsbQ-like 1
LOC106450840	35.7867	11.3893	1.53937	2.90667	0.0275465	AT2G40320	TRICHOME BIREFRINGENCE-LIKE 33
LOC106447662	104.863	33.3959	1.5384	2.90471	8.40827e-07	AT3G49340	Cysteine proteinases superfamily protein
LOC106453838	69.0766	22.0065	1.53789	2.9037	0.000199543	AT5G26000	thioglucoside glucohydrolase 1
LOC106415750	53.2639	16.9875	1.53631	2.90052	0.00214198	AT1G08570	atypical CYS HIS rich thioredoxin 4
LOC106396896	43.2769	13.8023	1.53631	2.90052	0.00943183	AT2G47160	HCO3- transporter family
LOC106368421	45.9817	14.671	1.53572	2.89933	0.00636558	AT3G59940	Galactose oxidase/kelch repeat superfamily protein
LOC106355159	32.6657	10.4241	1.53548	2.89884	0.0436249	AT1G59640	transcription factor BIG PETAL P (BPE)
LOC106345884	415.916	132.908	1.53349	2.89486	8.39363e-28	AT5G59320	lipid transfer protein 3
LOC106451219	43.485	13.8989	1.53318	2.89423	0.00934691	AT3G47430	peroxin 11B
LOC106452774	36.827	11.7754	1.53261	2.89309	0.0244963	AT4G28240	Wound-responsive family protein
LOC106416564	100.494	32.2376	1.52792	2.8837	1.93341e-06	AT3G22840	Chlorophyll A-B binding family protein
LOC106364893	35.7867	11.4859	1.52719	2.88224	0.0291413	AT1G27380	ROP-interactive CRIB motif-containing protein 2
LOC106358316	107.048	34.3611	1.52704	2.88193	7.18974e-07	AT5G10100	Haloacid dehalogenase-like hydrolase (HAD) superfamily protein
LOC106369308	163.017	52.4103	1.52472	2.87732	1.46383e-10	AT3G63140	chloroplast stem-loop binding protein of 41 kDa
LOC106388538	44.1091	14.1884	1.52399	2.87586	0.00905912	AT5G57910	ribosomal RNA small subunit methyltransferase G
LOC106451187	170.715	54.9198	1.52382	2.87551	4.60986e-11	AT2G33830	Dormancy/auxin associated family protein
LOC106402805	38.3874	12.3545	1.52322	2.87432	0.0207168	AT2G38080	Laccase/Diphenol oxidase family protein
LOC106400821	63.2508	20.3657	1.52257	2.87303	0.00054763	AT1G07280	Tetratricopeptide repeat (TPR)-like superfamily protein
LOC106360786	42.2366	13.6093	1.52153	2.87095	0.0120801	AT3G55630	DHFS-FPGS homolog D
LOC106438173	50.5591	16.3119	1.51968	2.86727	0.00362315	AT2G37970	SOUL heme-binding family protein
LOC106346946	48.9986	15.8293	1.51777	2.86349	0.00460729	AT1G19660	Wound-responsive family protein
LOC106360452	291.807	94.2999	1.51731	2.86258	4.91185e-19	AT3G17820	glutamine synthetase 1.3
LOC106425001	98.1012	31.755	1.51491	2.85782	3.3455e-06	AT4G36250	aldehyde dehydrogenase 3F1
LOC106381534	318.647	103.18	1.51443	2.85685	8.95797e-21	AT1G79040	photosystem II subunit R
LOC106404465	34.5383	11.1963	1.5128	2.85364	0.0371569	AT1G74730	transmembrane protein, putative (DUF1118)
LOC106439680	102.575	33.2994	1.51073	2.84955	1.82251e-06	AT4G12290	Copper amine oxidase family protein
LOC106446869	49.8308	16.2153	1.50731	2.84279	0.0043962	AT4G15490	UDP-Glycosyltransferase superfamily protein
LOC106441059	121.196	39.4766	1.5059	2.84002	1.21433e-07	AT4G29080	phytochrome-associated protein 2
LOC106411008	216.697	70.6526	1.50449	2.83725	7.51409e-14	AT5G44030	cellulose synthase A4
LOC106402080	131.703	43.0479	1.50091	2.8302	2.7392e-08	AT1G56220	Dormancy/auxin associated family protein
LOC106410361	53.9921	17.6631	1.49963	2.82771	0.00255589	AT5G49360	beta-xylosidase 1
LOC106410664	164.889	54.1477	1.49415	2.81699	2.30895e-10	AT5G47560	tonoplast dicarboxylate transporter
LOC106397159	41.4043	13.6093	1.49282	2.81438	0.015912	AT1G75240	homeobox protein 33
LOC106406082	308.244	101.346	1.49241	2.81359	1.2035e-19	AT1G80920	Chaperone DnaJ-domain superfamily protein
LOC106399660	335.916	110.515	1.49148	2.81178	2.03532e-21	AT1G43670	Inositol monophosphatase family protein
LOC106453217	97.6851	32.1411	1.49135	2.81151	5.00098e-06	AT3G02790	zinc finger (C2H2 type) family protein
LOC106365781	217.529	71.6178	1.49045	2.80976	1.02801e-13	AT2G24270	aldehyde dehydrogenase 11A3
LOC106436533	43.3809	14.2849	1.49019	2.80927	0.0123753	AT5G57040	Lactoylglutathione lyase / glyoxalase I family protein
LOC106353869	187.776	61.9658	1.4871	2.80324	9.69599e-12	AT1G68010	hydroxypyruvate reductase
LOC106433660	374.512	123.642	1.48647	2.80203	7.93616e-24	AT5G19140	aluminum induced protein with YGL and LRDR motifs
LOC106389917	50.7671	16.7945	1.48354	2.79634	0.00455082	AT4G38580	farnesylated protein 6
LOC106363380	157.087	52.1207	1.47926	2.78806	1.02912e-09	AT3G32960	hypothetical protein (DUF1985)
LOC106421299	46.5018	15.4432	1.47795	2.78552	0.00862636	AT5G21170	5\'-AMP-activated protein kinase beta-2 subunit protein
LOC106365604	148.66	49.5147	1.47372	2.77737	3.89491e-09	AT1G32060	phosphoribulokinase
LOC106421785	140.65	46.9087	1.47181	2.7737	1.29812e-08	AT4G35090	catalase 2
LOC106388182	114.226	38.1254	1.4707	2.77156	6.23716e-07	AT1G80130	Tetratricopeptide repeat (TPR)-like superfamily protein
LOC106371683	64.7073	21.6205	1.46916	2.76861	0.000719915	AT5G21430	Chaperone DnaJ-domain superfamily protein
LOC106397017	130.455	43.627	1.46789	2.76616	6.2741e-08	AT1G44800	nodulin MtN21 /EamA-like transporter family protein
LOC106429957	331.859	111.094	1.46641	2.76334	1.26802e-20	AT5G14740	carbonic anhydrase 2
LOC106415515	50.1429	16.7945	1.46569	2.76195	0.00562841	AT3G28100	nodulin MtN21 /EamA-like transporter family protein
LOC106366413	176.645	59.1667	1.46562	2.76182	8.40076e-11	AT5G54770	thiazole biosynthetic enzyme, chloroplast (ARA6) (THI1) (THI4)
LOC106385336	495.292	166.207	1.46292	2.75666	6.27493e-31	AT5G09660	peroxisomal NAD-malate dehydrogenase 2
LOC106348051	105.904	35.6158	1.45979	2.75068	2.4128e-06	AT5G64430	Octicosapeptide/Phox/Bem1p family protein
LOC106367171	58.1533	19.5935	1.45711	2.74558	0.0019828	AT5G15630	COBRA-like extracellular glycosyl-phosphatidyl inositol-anchored protein family
LOC106392037	89.3626	30.2107	1.45224	2.73632	2.8113e-05	AT2G45820	Remorin family protein
LOC106430697	55.6566	18.8214	1.45181	2.73551	0.00292053	AT1G80920	Chaperone DnaJ-domain superfamily protein
LOC106453030	68.4524	23.1648	1.4508	2.73359	0.000511817	AT3G01420	Peroxidase superfamily protein
LOC106360384	55.0324	18.6283	1.45041	2.73286	0.00323198	AT2G38110	glycerol-3-phosphate acyltransferase 6
LOC106446883	49.8308	16.891	1.44841	2.72908	0.00665026	AT2G28400	senescence regulator (Protein of unknown function, DUF584)
LOC106451152	158.439	53.7616	1.44691	2.72624	1.77322e-09	AT2G33380	Caleosin-related family protein
LOC106415219	84.1611	28.5699	1.44629	2.72506	6.16419e-05	AT5G67370	DUF1230 family protein (DUF1230)
LOC106358221	191.417	65.2474	1.44035	2.71387	2.07722e-11	AT1G20620	catalase 3
LOC106391713	142.314	48.5495	1.43918	2.71167	2.02404e-08	AT2G42690	alpha/beta-Hydrolases superfamily protein
LOC106423578	146.372	49.9973	1.43734	2.70821	1.1901e-08	AT3G14990	Class I glutamine amidotransferase-like superfamily protein
LOC106369100	63.2508	21.6205	1.43632	2.70629	0.00118335	AT1G14890	Plant invertase/pectin methylesterase inhibitor superfamily protein
LOC106353315	255.5	87.3505	1.43606	2.70582	2.87214e-15	AT3G62410	CP12 domain-containing protein 2
LOC106415722	46.2938	15.8293	1.43585	2.70542	0.0116761	AT2G46510	ABA-inducible BHLH-type transcription factor
LOC106401855	60.9622	20.8483	1.43561	2.70497	0.0016192	AT1G05170	Galactosyltransferase family protein
LOC106400833	45.6696	15.6362	1.43397	2.70189	0.0128026	AT3G13080	multidrug resistance-associated protein 3
LOC106347683	69.9088	23.9369	1.43386	2.70169	0.000495102	AT1G14800	Nucleic acid-binding, OB-fold-like protein
LOC106424336	77.087	26.4464	1.43104	2.69641	0.000193842	AT2G27290	FAM210B-like protein, putative (DUF1279)
LOC106415901	71.9894	24.7091	1.43037	2.69516	0.000387782	AT5G52030	TraB family protein
LOC106450644	38.4915	13.2232	1.42909	2.69277	0.0332346	AT2G41870	Remorin family protein
LOC106354414	70.637	24.323	1.42573	2.68651	0.000486119	AT5G17420	Cellulose synthase family protein
LOC106348309	163.433	56.3676	1.42339	2.68214	1.53867e-09	AT5G23760	Copper transport protein family
LOC106382925	356.306	122.966	1.42248	2.68046	3.61335e-21	AT5G64040	photosystem I reaction center subunit PSI-N, chloroplast, putative / PSI-N, putative (PSAN)
LOC106401680	398.127	137.541	1.421	2.6777	1.12692e-23	AT3G15353	metallothionein 3
LOC106428446	101.846	35.2298	1.41916	2.67429	7.86603e-06	AT5G24150	FAD/NAD(P)-binding oxidoreductase family protein
LOC106422257	71.9894	24.9021	1.41914	2.67427	0.000433998	AT4G01070	UDP-Glycosyltransferase superfamily protein
LOC106428875	796.773	275.854	1.41789	2.67195	7.36926e-48	AT3G27690	photosystem II light harvesting complex protein 2.3
LOC106362065	42.7567	14.8641	1.41195	2.66097	0.0213897	AT1G13080	cytochrome P450, family 71, subfamily B, polypeptide 2
LOC106366067	243.432	84.6479	1.4116	2.66033	3.76346e-14	AT5G61060	histone deacetylase 5
LOC106425640	314.07	109.261	1.41094	2.6591	2.35317e-18	AT3G50630	KIP-related protein 2
LOC106372272	49.9349	17.3736	1.41078	2.65881	0.00854917	AT5G13730	sigma factor 4
LOC106396732	235.318	81.9454	1.40951	2.65646	1.21267e-13	AT3G63140	chloroplast stem-loop binding protein of 41 kDa
LOC106365894	101.118	35.2298	1.4088	2.65517	1.0129e-05	AT5G25630	Tetratricopeptide repeat (TPR)-like superfamily protein
LOC106368967	40.9882	14.2849	1.40834	2.65432	0.02711	AT2G29310	NAD(P)-binding Rossmann-fold superfamily protein
LOC106426086	44.8374	15.6362	1.40744	2.65266	0.0167231	AT5G57900	SKP1 interacting partner 1
LOC106385203	66.3718	23.1648	1.40627	2.6505	0.00102689	AT5G57685	glutamine dumper 3
LOC106421663	119.115	41.6001	1.40533	2.64879	9.46795e-07	AT3G54050	high cyclic electron flow 1
LOC106362237	61.7944	21.6205	1.40271	2.64397	0.00193116	AT1G07180	alternative NAD(P)H dehydrogenase 1
LOC106354250	39.9479	13.9954	1.4008	2.64047	0.0321463	AT1G73110	P-loop containing nucleoside triphosphate hydrolases superfamily protein
LOC106441208	65.5395	22.9717	1.40013	2.63926	0.00121473	AT4G23430	NAD(P)-binding Rossmann-fold superfamily protein
LOC106436949	104.343	36.581	1.3998	2.63864	7.50422e-06	AT2G15960	stress-induced protein
LOC106410419	168.634	59.1667	1.39867	2.63658	1.38123e-09	AT5G44030	cellulose synthase A4
LOC106420698	2354.74	827.272	1.39676	2.6331	1.66446e-140	AT2G39730	rubisco activase
LOC106445992	118.907	41.8896	1.3928	2.62588	1.21422e-06	AT3G21670	Major facilitator superfamily protein
LOC106354021	172.171	60.8075	1.38915	2.61925	1.09819e-09	AT1G68570	Major facilitator superfamily protein
LOC106433715	199.115	70.363	1.38834	2.61778	3.15381e-11	AT1G20340	Cupredoxin superfamily protein
LOC106357663	57.009	20.1727	1.38642	2.61429	0.00412123	AT5G66620	DA1-related protein 6
LOC106437942	38.1794	13.5128	1.3861	2.61371	0.0431142	AT2G03420	hypothetical protein AT2G03420
LOC106451001	98.4133	34.8437	1.38558	2.61278	2.0313e-05	AT2G39470	PsbP-like protein 2
LOC106445605	561.975	199.024	1.38519	2.61207	2.28402e-32	AT1G32470	Single hybrid motif superfamily protein
LOC106387064	240.728	85.3236	1.38401	2.60994	1.40669e-13	AT3G14415	Aldolase-type TIM barrel family protein
LOC106410465	369.206	130.977	1.38274	2.60762	5.1582e-21	AT2G13360	alanine:glyoxylate aminotransferase
LOC106419872	69.5967	24.7091	1.38161	2.60558	0.000856696	AT1G08630	threonine aldolase 1
LOC106420440	60.338	21.4274	1.38124	2.60492	0.002811	AT1G61660	basic helix-loop-helix (bHLH) DNA-binding superfamily protein
LOC106447554	39.1156	13.8989	1.38041	2.60342	0.0395195	AT2G41560	autoinhibited Ca(2+)-ATPase, isoform 4
LOC106346007	144.499	51.3486	1.38029	2.60321	5.23004e-08	AT5G54770	thiazole biosynthetic enzyme, chloroplast (ARA6) (THI1) (THI4)
LOC106410971	41.5084	14.7675	1.3786	2.60016	0.0298355	AT4G29100	basic helix-loop-helix (bHLH) DNA-binding superfamily protein
LOC106371241	84.057	29.9212	1.37783	2.59877	0.00014228	AT5G54770	thiazole biosynthetic enzyme, chloroplast (ARA6) (THI1) (THI4)
LOC106377367	136.385	48.5495	1.37778	2.59868	1.599e-07	AT1G01490	Heavy metal transport/detoxification superfamily protein
LOC106440472	75.7346	27.0256	1.37426	2.59234	0.000425174	AT4G22890	PGR5-LIKE A
LOC106386773	119.948	42.8548	1.3725	2.5892	1.50588e-06	AT5G19140	aluminum induced protein with YGL and LRDR motifs
LOC106431071	299.401	107.041	1.37155	2.58749	9.8586e-17	AT2G41250	Haloacid dehalogenase-like hydrolase (HAD) superfamily protein
LOC106404560	110.377	39.4766	1.371	2.58649	5.30048e-06	AT5G23440	ferredoxin/thioredoxin reductase subunit A (variable subunit) 1
LOC106420446	189.128	67.6604	1.37061	2.5858	1.9251e-10	AT3G62700	multidrug resistance-associated protein 10
LOC106449321	80.3119	28.7629	1.36903	2.58297	0.000253089	AT1G19630	cytochrome P450, family 722, subfamily A, polypeptide 1
LOC106447526	72.9257	26.1569	1.36687	2.5791	0.000654268	AT2G40460	Major facilitator superfamily protein
LOC106427550	515.057	184.836	1.36612	2.57776	5.5794e-29	AT5G44190	GOLDEN2-like 2
LOC106346728	102.471	36.7741	1.36608	2.57769	1.59451e-05	AT1G17100	SOUL heme-binding family protein
LOC106392464	45.6696	16.4084	1.36443	2.57475	0.0197163	AT5G59730	exocyst subunit exo70 family protein H7
LOC106419386	85.6175	30.7898	1.36308	2.57234	0.000139467	AT5G61410	D-ribulose-5-phosphate-3-epimerase
LOC106454792	111.729	40.2488	1.36062	2.56795	5.25987e-06	AT1G22480	Cupredoxin superfamily protein
LOC106369003	136.593	49.2251	1.36004	2.56693	2.20045e-07	AT2G30570	photosystem II reaction center W
LOC106394172	138.881	50.1903	1.356	2.55974	1.76437e-07	AT3G14420	Aldolase-type TIM barrel family protein
LOC106397591	177.789	64.2822	1.3553	2.55851	1.23539e-09	AT1G76520	Auxin efflux carrier family protein
LOC106348897	102.158	36.9671	1.35412	2.55642	1.97496e-05	AT3G14415	Aldolase-type TIM barrel family protein
LOC106447223	264.967	96.0373	1.35177	2.55226	2.0178e-14	AT1G17100	SOUL heme-binding family protein
LOC106435673	74.4862	27.0256	1.35028	2.54961	0.000639596	AT5G58260	oxidoreductases, acting on NADH or NADPH, quinone or similar compound as acceptor
LOC106346927	132.952	48.3565	1.34675	2.54338	4.54537e-07	AT1G18730	NDH dependent flow 6
LOC106438253	94.148	34.2646	1.34584	2.54179	5.94139e-05	AT2G45660	AGAMOUS-like 20
LOC106421954	121.612	44.3026	1.34445	2.53934	1.97375e-06	AT5G61820	stress up-regulated Nod 19 protein
LOC106372567	128.478	46.8121	1.3442	2.53889	8.34201e-07	AT5G02160	transmembrane protein
LOC106430774	428.608	156.169	1.34418	2.53885	2.0459e-23	AT1G80760	NOD26-like intrinsic protein 6;1
LOC106354631	56.9049	20.7518	1.34295	2.53669	0.00586284	AT1G77090	thylakoid lumenal protein (Mog1/PsbP/DUF1795-like photosystem II reaction center PsbP family protein)
LOC106439795	282.964	103.373	1.34039	2.5322	3.15453e-15	AT2G05100	photosystem II light harvesting complex protein 2.1
LOC106390049	141.586	51.7347	1.34011	2.5317	1.73225e-07	AT4G30270	xyloglucan endotransglucosylase/hydrolase 24
LOC106451800	474.693	173.639	1.33853	2.52894	7.87677e-26	AT5G10650	RING/U-box superfamily protein
LOC106441225	111.521	40.8279	1.33732	2.52681	7.83681e-06	AT5G49630	amino acid permease 6
LOC106365901	73.6539	27.0256	1.33407	2.52112	0.000834763	AT5G25280	serine-rich protein-like protein
LOC106420662	92.3795	33.975	1.33073	2.5153	8.98281e-05	AT2G21560	nucleolar-like protein
LOC106429430	602.86	222.768	1.32391	2.50344	2.14151e-32	AT5G38430	Ribulose bisphosphate carboxylase (small chain) family protein
LOC106396448	94.7722	35.0367	1.32323	2.50225	7.44902e-05	AT1G55670	photosystem I subunit G
LOC106440999	90.819	33.5889	1.32264	2.50123	0.000121426	AT4G28410	Tyrosine transaminase family protein
LOC106440370	123.901	45.8469	1.32192	2.49998	2.19393e-06	AT5G25630	Tetratricopeptide repeat (TPR)-like superfamily protein
LOC106435407	95.0843	35.2298	1.32004	2.49673	7.48191e-05	AT3G12345	FKBP-type peptidyl-prolyl cis-trans isomerase
LOC106454063	47.022	17.4701	1.31608	2.48988	0.0227997	AT3G22790	Kinase interacting (KIP1-like) family protein
LOC106433422	76.0466	28.2803	1.31471	2.48753	0.000766984	AT3G01470	homeobox 1
LOC106395927	65.5395	24.4195	1.31196	2.48278	0.00273176	AT2G39470	PsbP-like protein 2
LOC106406678	41.9245	15.6362	1.31053	2.48033	0.0416198	AT1G73325	Kunitz family trypsin and protease inhibitor protein
LOC106354566	48.9986	18.3388	1.30547	2.47164	0.0194374	AT1G78230	Outer arm dynein light chain 1 protein
LOC106402461	109.753	41.1175	1.30406	2.46923	1.65472e-05	AT3G56290	potassium transporter
LOC106389407	987.462	371.505	1.29797	2.45883	7.28292e-52	AT2G13360	alanine:glyoxylate aminotransferase
LOC106367561	42.4446	16.0223	1.29313	2.45059	0.0432579	AT1G25440	B-box type zinc finger protein with CCT domain-containing protein
LOC106388194	103.927	39.2836	1.2912	2.44731	3.95849e-05	AT1G64940	cytochrome P450, family 87, subfamily A, polypeptide 6
LOC106349376	139.089	52.6033	1.29041	2.44598	6.43567e-07	AT1G64500	Glutaredoxin family protein
LOC106395163	125.045	47.2947	1.29033	2.44583	3.36225e-06	AT1G70760	inorganic carbon transport protein-like protein
LOC106354232	50.7671	19.2075	1.28986	2.44504	0.0176833	AT1G72640	NAD(P)-binding Rossmann-fold superfamily protein
LOC106406854	66.7879	25.2882	1.28875	2.44316	0.00290805	AT1G69410	eukaryotic elongation factor 5A-3
LOC106377504	46.0857	17.4701	1.28706	2.4403	0.0299972	AT3G13040	myb-like HTH transcriptional regulator family protein
LOC106361896	61.0662	23.1648	1.28607	2.43863	0.00571133	AT1G27370	squamosa promoter binding protein-like 10
LOC106347620	52.6397	19.9796	1.28525	2.43724	0.0147923	AT3G48420	Haloacid dehalogenase-like hydrolase (HAD) superfamily protein
LOC106415716	191.313	72.6795	1.28394	2.43504	1.54829e-09	AT5G65380	MATE efflux family protein
LOC106439366	243.953	92.7556	1.28272	2.43298	3.3073e-12	AT3G14415	Aldolase-type TIM barrel family protein
LOC106406943	83.7449	31.8516	1.28227	2.43221	0.000451154	AT4G37300	maternal effect embryo arrest 59
LOC106405317	48.6865	18.5318	1.28115	2.43032	0.0235084	AT4G27680	P-loop containing nucleoside triphosphate hydrolases superfamily protein
LOC106433476	43.0688	16.4084	1.27984	2.42812	0.0434976	AT1G72110	O-acyltransferase (WSD1-like) family protein
LOC106354272	152.926	58.298	1.27894	2.42661	1.60014e-07	AT1G73325	Kunitz family trypsin and protease inhibitor protein
LOC106427362	60.338	23.0683	1.27479	2.41963	0.00680734	AT4G24660	homeobox protein 22
LOC106405982	78.4394	30.0177	1.27339	2.4173	0.000900218	AT3G15570	Phototropic-responsive NPH3 family protein
LOC106419426	42.8608	16.4084	1.27285	2.41639	0.0461383	AT5G09660	peroxisomal NAD-malate dehydrogenase 2
LOC106439964	63.771	24.4195	1.27249	2.41579	0.00473671	AT5G60910	AGAMOUS-like 8
LOC106452491	89.6747	34.3611	1.27155	2.41422	0.000262876	AT3G11630	Thioredoxin superfamily protein
LOC106394510	52.6397	20.1727	1.27138	2.41392	0.0163193	AT5G57785	hypothetical protein AT5G57785
LOC106439880	46.0857	17.6631	1.27121	2.41363	0.0331345	AT4G37370	cytochrome P450, family 81, subfamily D, polypeptide 8
LOC106426382	49.8308	19.1109	1.27027	2.41207	0.0224811	AT2G30600	BTB/POZ domain-containing protein
LOC106377828	53.784	20.6553	1.2683	2.40877	0.0147269	AT1G10500	chloroplast-localized ISCA-like protein
LOC106387317	92.6916	35.6158	1.26755	2.40752	0.00019716	AT5G57040	Lactoylglutathione lyase / glyoxalase I family protein
LOC106366465	110.169	42.3722	1.26615	2.40519	2.82166e-05	AT1G64500	Glutaredoxin family protein
LOC106415882	135.864	52.3138	1.26453	2.4025	1.54737e-06	AT1G55960	Polyketide cyclase/dehydrase and lipid transport superfamily protein
LOC106416159	93.2118	35.9054	1.26394	2.40151	0.000194736	AT1G19670	chlorophyllase 1
LOC106415409	305.331	117.658	1.26341	2.40062	5.47894e-15	AT1G09340	chloroplast RNA binding protein
LOC106415373	91.3392	35.2298	1.26207	2.39839	0.000245173	AT3G59010	pectin methylesterase 61
LOC106426672	108.816	41.9862	1.26154	2.39751	3.51464e-05	AT4G00880	SAUR-like auxin-responsive protein family
LOC106387573	44.5253	17.1805	1.26148	2.39741	0.0414303	AT1G15860	defective in cullin neddylation protein (DUF298)
LOC106410257	43.693	16.891	1.25878	2.39293	0.0457986	AT4G16410	transmembrane protein
LOC106423516	314.174	121.519	1.25801	2.39166	2.53905e-15	AT3G14420	Aldolase-type TIM barrel family protein
LOC106438318	113.914	44.1096	1.25641	2.389	2.15577e-05	AT2G47160	HCO3- transporter family
LOC106353334	986.734	382.122	1.25626	2.38875	3.27606e-49	AT3G45140	lipoxygenase 2
LOC106352191	99.3496	38.5114	1.25486	2.38643	0.000110839	AT5G25890	indole-3-acetic acid inducible 28
LOC106347356	87.5941	33.975	1.25399	2.385	0.000410536	AT1G21400	Thiamin diphosphate-binding fold (THDP-binding) superfamily protein
LOC106446362	817.059	317.068	1.25328	2.38382	1.70531e-40	AT2G21330	fructose-bisphosphate aldolase 1
LOC106388032	52.4316	20.3657	1.25192	2.38159	0.0191537	AT2G33380	Caleosin-related family protein
LOC106400574	151.573	58.8771	1.25186	2.38149	3.33846e-07	AT3G06510	Glycosyl hydrolase superfamily protein
LOC106414994	45.4615	17.6631	1.25153	2.38094	0.0397337	AT1G19660	Wound-responsive family protein
LOC106444902	82.7046	32.1411	1.25118	2.38035	0.000721211	AT2G47450	chloroplast signal recognition particle component (CAO)
LOC106440384	83.849	32.6237	1.2495	2.37759	0.000650522	AT5G09460	transcription factor bHLH143
LOC106345820	264.343	102.89	1.24893	2.37666	1.05331e-12	AT1G54020	GDSL-like Lipase/Acylhydrolase superfamily protein
LOC106437380	139.089	54.1477	1.24867	2.37622	1.46135e-06	AT4G16690	methyl esterase 16
LOC106347931	381.378	148.737	1.24608	2.37197	2.08148e-18	AT5G64040	photosystem I reaction center subunit PSI-N, chloroplast, putative / PSI-N, putative (PSAN)
LOC106434231	114.33	44.5922	1.24597	2.37178	2.42694e-05	AT5G19140	aluminum induced protein with YGL and LRDR motifs
LOC106346279	234.694	91.6939	1.24351	2.36774	3.65976e-11	AT1G09340	chloroplast RNA binding protein
LOC106383072	1076.3	420.537	1.24341	2.36757	7.34639e-53	AT3G45140	lipoxygenase 2
LOC106434320	46.6059	18.2423	1.24086	2.36339	0.0375764	AT3G01440	PsbQ-like 1
LOC106357733	98.4133	38.608	1.23758	2.35803	0.000155775	AT2G18160	basic leucine-zipper 2
LOC106346340	241.56	95.0721	1.23292	2.35042	2.45685e-11	AT1G08380	photosystem I subunit O
LOC106439758	883.119	348.919	1.22734	2.34135	2.25596e-42	AT2G13360	alanine:glyoxylate aminotransferase
LOC106415278	47.8543	18.9179	1.22652	2.34002	0.0361878	AT3G62910	Peptide chain release factor 1
LOC106352649	115.891	45.8469	1.22549	2.33835	2.83687e-05	AT5G38410	Ribulose bisphosphate carboxylase (small chain) family protein
LOC106392150	91.2352	36.0984	1.22528	2.33801	0.000393549	AT1G26330	DNA binding protein
LOC106415045	77.8152	30.7898	1.22523	2.33792	0.00161915	AT3G59940	Galactose oxidase/kelch repeat superfamily protein
LOC106390486	86.3457	34.168	1.22511	2.33773	0.000660031	AT3G13062	Polyketide cyclase/dehydrase and lipid transport superfamily protein
LOC106360618	181.43	71.8108	1.22477	2.33718	2.26408e-08	AT4G14930	Survival protein SurE-like phosphatase/nucleotidase
LOC106440784	207.23	82.0419	1.22443	2.33663	1.37336e-09	AT4G22890	PGR5-LIKE A
LOC106429713	45.5656	18.0492	1.22364	2.33535	0.0462612	AT1G80870	Protein kinase superfamily protein
LOC106361479	1304.03	516.864	1.22275	2.33391	1.43898e-62	AT4G38970	fructose-bisphosphate aldolase 2
LOC106406646	50.8712	20.1727	1.22208	2.33282	0.0275465	AT4G14540	nuclear factor Y, subunit B3
LOC106391968	105.383	41.7931	1.22194	2.3326	9.09179e-05	AT2G46820	photosystem I P subunit
LOC106396686	329.466	130.688	1.22163	2.33211	2.41376e-15	AT3G21670	Major facilitator superfamily protein
LOC106367745	64.9153	25.7708	1.22045	2.33019	0.00661522	AT3G51510	transmembrane protein
LOC106439818	71.6773	28.4734	1.21953	2.32871	0.00329292	AT2G15020	hypothetical protein AT2G15020
LOC106372735	92.8997	36.9671	1.21706	2.32472	0.000364983	AT4G14690	Chlorophyll A-B binding family protein
LOC106348279	56.4888	22.4891	1.21637	2.32361	0.0162211	AT5G24150	FAD/NAD(P)-binding oxidoreductase family protein
LOC106389037	76.4628	30.5003	1.21356	2.3191	0.0021095	AT4G37560	Acetamidase/Formamidase family protein
LOC106400789	196.619	78.4707	1.2128	2.31787	5.91749e-09	AT3G14990	Class I glutamine amidotransferase-like superfamily protein
LOC106440755	68.6604	27.4116	1.21232	2.3171	0.00480905	AT1G19870	IQ-domain 32
LOC106450614	94.4601	37.7393	1.21127	2.31541	0.000334371	AT1G64680	beta-carotene isomerase D27
LOC106352871	186.632	74.6099	1.21038	2.31399	1.86006e-08	AT3G54600	Class I glutamine amidotransferase-like superfamily protein
LOC106452342	83.5369	33.3959	1.21037	2.31397	0.00104743	AT3G13110	serine acetyltransferase 2;2
LOC106380692	110.689	44.3026	1.20868	2.31125	6.34014e-05	AT5G48930	hydroxycinnamoyl-CoA shikimate/quinate hydroxycinnamoyl transferase
LOC106390256	96.8528	38.801	1.20733	2.3091	0.000275227	AT1G64680	beta-carotene isomerase D27
LOC106418644	110.585	44.3026	1.20732	2.30908	6.55064e-05	AT1G53990	GDSL-motif lipase 3
LOC106415430	45.7736	18.3388	1.20725	2.30897	0.0499354	AT4G13250	NAD(P)-binding Rossmann-fold superfamily protein
LOC106408199	126.814	50.866	1.20557	2.30628	1.23801e-05	AT3G29075	glycine-rich protein
LOC106354539	67.8282	27.2186	1.20492	2.30525	0.00560836	AT1G74880	NAD(P)H:plastoquinone dehydrogenase complex subunit O
LOC106452459	272.249	109.261	1.20478	2.30503	2.36623e-12	AT5G01410	Aldolase-type TIM barrel family protein
LOC106372558	91.5473	36.7741	1.20346	2.30291	0.000498623	AT3G13110	serine acetyltransferase 2;2
LOC106430307	108.192	43.5305	1.20113	2.29919	9.1525e-05	AT4G18810	NAD(P)-binding Rossmann-fold superfamily protein
LOC106347712	100.91	40.6349	1.19991	2.29725	0.000199745	AT3G47070	thylakoid soluble phosphoprotein
LOC106440312	87.5941	35.3263	1.19772	2.29377	0.000798813	AT4G15960	alpha/beta-Hydrolases superfamily protein
LOC106366082	86.7618	35.0367	1.19582	2.29075	0.000884444	AT5G61670	orange protein
LOC106348307	64.4992	26.0604	1.19505	2.28953	0.0086169	AT5G23750	Remorin family protein
[truncated: 1,798 more rows]

## Sheet: S3
Supplementary Table S3. List of significantly enriched GO terms for DEGs in AE vs. Bna
Category	ID	Description	Gene Ratio	Background Ratio	adjust P-value	geneID
AE8 vs. Bna8
BP	GO:0044272	sulfur compound biosynthetic process	76/769	479/20876	2.36719e-24	AT4G39800/AT5G58140/AT5G54770/AT1G69870/AT4G04640/AT3G19710/AT2G35940/AT3G56400/AT1G68010/AT5G64040/AT1G20340/AT3G50685/AT5G61420/AT5G09660/AT2G24270/AT2G43100/AT2G38170/AT4G13770/AT1G16410/AT5G23010/AT4G12030/AT1G55670/AT4G38970/AT1G62380/AT2G31790/AT4G39350/AT1G44575/AT1G32060/AT2G21330/AT1G17100/AT5G14200/AT1G31330/AT1G65860/AT3G11630/AT3G13110/AT5G35630/AT5G23060/AT2G39470/AT1G11860/AT1G19150…
BP	GO:0015979	photosynthesis	69/769	419/20876	3.64539e-23	AT5G58140/AT2G39730/AT2G47400/AT4G04640/AT5G38410/AT5G14740/AT3G62410/AT1G60950/AT1G29930/AT3G56400/AT1G68010/AT5G64040/AT3G01500/AT1G16880/AT5G09660/AT3G63140/AT3G21055/AT1G64770/AT3G47070/AT2G30570/AT1G15980/AT1G55670/AT2G21970/AT4G38970/AT4G37930/AT2G05100/AT1G44575/AT1G32060/AT2G04039/AT1G54500/AT3G27690/AT2G21330/AT1G70760/AT1G31330/AT3G11630/AT5G44190/AT1G16720/AT3G48420/AT1G03680/AT5G58260…
BP	GO:1901657	glycosyl compound metabolic process	51/769	242/20876	5.76237e-22	AT4G37430/AT4G39800/AT5G58140/AT2G33070/AT1G54040/AT5G48180/AT1G69870/AT3G19710/AT5G26000/AT2G43910/AT3G56400/AT3G50685/AT5G61420/AT2G43100/AT2G38170/AT4G13770/AT1G16410/AT5G23010/AT1G04580/AT4G12030/AT4G38970/AT2G31790/AT4G39350/AT2G21330/AT1G17100/AT5G14200/AT1G65860/AT3G11630/AT3G13110/AT1G19150/AT3G55800/AT5G48300/AT1G24100/AT3G22890/AT3G61440/AT3G52180/AT3G09820/AT4G31500/AT5G10300/AT1G74100…
BP	GO:0019757	glycosinolate metabolic process	47/769	205/20876	5.76237e-22	AT4G37430/AT4G39800/AT5G58140/AT2G33070/AT1G54040/AT5G48180/AT1G69870/AT3G19710/AT5G26000/AT2G43910/AT3G56400/AT3G50685/AT5G61420/AT2G43100/AT2G38170/AT4G13770/AT1G16410/AT5G23010/AT1G04580/AT4G12030/AT4G38970/AT2G31790/AT4G39350/AT2G21330/AT1G17100/AT5G14200/AT1G65860/AT3G11630/AT3G13110/AT1G19150/AT3G55800/AT5G48300/AT1G24100/AT3G22890/AT3G61440/AT3G52180/AT4G31500/AT1G74100/AT1G21100/AT4G14880…
BP	GO:0009069	serine family amino acid metabolic process	51/769	255/20876	4.21738e-21	AT4G04640/AT3G19710/AT2G35940/AT1G68010/AT5G64040/AT1G20340/AT5G09660/AT2G24270/AT2G43100/AT4G13770/AT5G23010/AT1G55670/AT4G38970/AT1G62380/AT4G37930/AT1G44575/AT1G32060/AT2G21330/AT1G31330/AT3G11630/AT3G13110/AT5G35630/AT5G23060/AT2G39470/AT1G11860/AT1G08380/AT3G55800/AT4G10340/AT3G45140/AT1G76520/AT4G28750/AT1G52230/AT4G02770/AT1G12090/AT4G35630/AT2G02130/AT1G66430/AT3G26520/AT3G61440/AT3G09820…
BP	GO:0072524	pyridine-containing compound metabolic process	61/769	383/20876	4.45603e-20	AT1G47128/AT4G26530/AT5G64040/AT1G20340/AT3G01500/AT2G38230/AT5G09660/AT3G63140/AT1G64770/AT4G13770/AT1G15980/AT1G55670/AT5G51720/AT4G38970/AT1G13930/AT1G62380/AT1G32060/AT5G60360/AT1G07440/AT2G21330/AT1G70760/AT3G15360/AT3G48420/AT1G03680/AT5G58260/AT5G35630/AT5G23060/AT1G19150/AT5G51110/AT1G08380/AT1G18730/AT3G26650/AT1G62750/AT2G46820/AT3G55800/AT1G09340/AT2G23670/AT3G54050/AT4G39090/AT4G35260…
BP	GO:0046496	nicotinamide nucleotide metabolic process	59/769	372/20876	2.21203e-19	AT1G47128/AT4G26530/AT5G64040/AT1G20340/AT3G01500/AT5G09660/AT3G63140/AT1G64770/AT4G13770/AT1G15980/AT1G55670/AT5G51720/AT4G38970/AT1G13930/AT1G62380/AT1G32060/AT5G60360/AT1G07440/AT2G21330/AT1G70760/AT3G15360/AT3G48420/AT1G03680/AT5G58260/AT5G35630/AT5G23060/AT1G19150/AT5G51110/AT1G08380/AT1G18730/AT3G26650/AT1G62750/AT2G46820/AT3G55800/AT1G09340/AT2G23670/AT3G54050/AT4G39090/AT4G35260/AT3G10920…
BP	GO:0006733	oxidoreduction coenzyme metabolic process	63/769	426/20876	3.03452e-19	AT1G47128/AT4G04640/AT4G26530/AT5G64040/AT1G20340/AT3G01500/AT5G09660/AT3G63140/AT1G64770/AT4G13770/AT1G15980/AT1G55670/AT5G51720/AT4G38970/AT1G13930/AT1G62380/AT1G32060/AT5G60360/AT1G07440/AT2G21330/AT1G70760/AT3G15360/AT3G48420/AT1G03680/AT5G58260/AT5G35630/AT5G23060/AT1G19150/AT5G51110/AT1G08380/AT1G18730/AT3G26650/AT1G62750/AT2G46820/AT3G55800/AT1G09340/AT2G23670/AT3G54050/AT4G39090/AT3G45140…
BP	GO:0009743	response to carbohydrate	58/769	401/20876	2.96696e-17	AT3G15450/AT3G57020/AT4G33150/AT1G23870/AT5G58140/AT5G57785/AT1G67070/AT3G22840/AT2G39730/AT3G15630/AT2G47400/AT2G35940/AT3G62410/AT1G60950/AT1G08630/AT4G37760/AT1G20340/AT1G65060/AT1G16880/AT2G13360/AT2G31380/AT3G11960/AT1G28330/AT5G62210/AT2G38170/AT2G38280/AT2G36270/AT5G21170/AT5G60360/AT3G27690/AT1G21400/AT5G20700/AT5G35630/AT1G19150/AT3G26650/AT1G54100/AT3G15353/AT2G39010/AT4G10340/AT5G67030…
BP	GO:0010114	response to red light	30/769	104/20876	4.08602e-17	AT5G58140/AT3G22840/AT2G39730/AT5G24470/AT5G38410/AT5G38430/AT3G62410/AT1G60950/AT1G68010/AT1G20340/AT3G63140/AT3G47070/AT2G05100/AT1G32060/AT3G27690/AT2G21330/AT5G35630/AT5G23060/AT1G19150/AT3G26650/AT2G40100/AT1G09340/AT3G54050/AT4G10340/AT5G67030/AT5G02120/AT5G48300/AT4G31500/AT1G10470/AT3G48100
BP	GO:0044550	secondary metabolite biosynthetic process	49/769	317/20876	8.03006e-16	AT1G09500/AT4G39800/AT5G58140/AT1G69870/AT5G22500/AT1G55210/AT3G19710/AT3G56400/AT3G56240/AT3G50685/AT5G61420/AT2G43100/AT4G01070/AT2G38170/AT4G13770/AT1G16410/AT5G23010/AT1G04220/AT4G12030/AT1G13930/AT1G62380/AT2G31790/AT4G39350/AT2G21330/AT1G17100/AT5G14200/AT1G65860/AT3G11630/AT3G13110/AT1G19150/AT3G55800/AT5G54160/AT5G48300/AT1G24100/AT3G22890/AT3G61440/AT3G52180/AT4G31500/AT5G13710/AT1G74100…
BP	GO:0046686	response to cadmium ion	58/769	470/20876	2.82053e-14	AT3G44300/AT4G25100/AT1G67070/AT1G47128/AT1G20620/AT3G56240/AT1G20340/AT1G65980/AT4G38970/AT1G13930/AT1G62380/AT4G37930/AT5G60360/AT1G07440/AT2G21330/AT3G13110/AT5G35630/AT1G11860/AT3G15353/AT4G39090/AT4G35260/AT3G10920/AT1G56340/AT3G22110/AT5G42020/AT4G31300/AT2G45960/AT5G20020/AT4G23650/AT1G75950/AT1G72150/AT1G08830/AT5G17330/AT3G26520/AT3G22890/AT2G29550/AT3G61440/AT1G68560/AT3G09820/AT4G23470…
BP	GO:0051156	glucose 6-phosphate metabolic process	34/769	182/20876	1.81114e-13	AT4G26530/AT5G64040/AT1G20340/AT3G01500/AT5G09660/AT3G63140/AT1G64770/AT4G13770/AT1G15980/AT5G51720/AT4G38970/AT1G32060/AT1G07440/AT2G21330/AT1G70760/AT3G15360/AT3G48420/AT1G03680/AT5G58260/AT5G35630/AT5G23060/AT1G19150/AT5G51110/AT1G08380/AT1G18730/AT1G62750/AT2G46820/AT3G55800/AT1G09340/AT2G23670/AT3G54050/AT4G35260/AT5G48300/AT1G13440
BP	GO:0010207	photosystem II assembly	33/769	177/20876	4.74171e-13	AT5G58140/AT4G04640/AT1G60950/AT1G68010/AT5G09660/AT3G63140/AT3G21055/AT2G30570/AT1G15980/AT4G38970/AT1G44575/AT1G32060/AT2G21330/AT5G44190/AT1G16720/AT1G03680/AT5G58260/AT5G23060/AT2G39470/AT5G51110/AT1G08380/AT3G26650/AT1G62750/AT2G46820/AT3G55800/AT1G09340/AT2G28800/AT3G25690/AT3G54050/AT4G28750/AT1G52230/AT4G02770/AT5G02120
BP	GO:0042742	defense response to bacterium	50/769	402/20876	1.86514e-12	AT2G40000/AT1G77920/AT1G54040/AT5G54770/AT2G39730/AT5G14740/AT1G60950/AT3G56400/AT3G49120/AT3G57260/AT5G61420/AT1G73260/AT3G50260/AT3G01500/AT1G16880/AT5G61410/AT1G70560/AT1G11310/AT1G02205/AT4G37930/AT4G39400/AT1G32060/AT3G11630/AT3G14420/AT1G03680/AT3G26650/AT3G55800/AT1G09340/AT3G14415/AT3G54050/AT4G39090/AT2G39010/AT3G30775/AT3G10920/AT1G24100/AT3G29320/AT1G08830/AT3G26520/AT3G22890/AT4G31500…
BP	GO:0006364	rRNA processing	38/769	244/20876	1.86514e-12	AT5G58140/AT1G48920/AT4G04640/AT1G68010/AT5G09660/AT3G63140/AT3G21055/AT3G47070/AT2G30570/AT4G38970/AT1G44575/AT1G32060/AT3G27690/AT2G21330/AT5G44190/AT1G03680/AT5G23060/AT1G19150/AT5G51110/AT1G08380/AT1G18730/AT3G26650/AT1G62750/AT2G46820/AT3G55800/AT2G40100/AT1G09340/AT2G28800/AT3G25690/AT3G54050/AT1G50030/AT4G10340/AT4G28750/AT1G52230/AT4G02770/AT4G21150/AT5G27700/AT5G26360
BP	GO:0005982	starch metabolic process	37/769	233/20876	2.10768e-12	AT4G35090/AT1G07280/AT5G58140/AT5G54770/AT5G24470/AT4G04640/AT4G26530/AT4G13770/AT4G38970/AT1G44575/AT1G07440/AT2G21330/AT3G15360/AT4G04340/AT3G48420/AT1G03680/AT5G58260/AT5G23060/AT1G18730/AT1G62750/AT3G55800/AT3G54050/AT3G45140/AT3G63160/AT1G43670/AT4G39210/AT5G48300/AT4G27180/AT3G29320/AT1G68560/AT3G52180/AT4G27440/AT3G19000/AT4G30020/AT1G73600/AT2G36190/AT4G15210
BP	GO:0009414	response to water deprivation	49/769	418/20876	2.91245e-11	AT1G80160/AT5G25610/AT5G06530/AT5G15970/AT2G18050/AT1G47128/AT5G59220/AT3G62590/AT1G10370/AT1G68010/AT2G39800/AT3G50260/AT1G15690/AT2G18960/AT4G28680/AT2G47800/AT1G02205/AT5G23010/AT2G36270/AT4G34000/AT3G27690/AT4G26080/AT2G33380/AT4G30960/AT1G76080/AT1G09340/AT1G76180/AT1G54100/AT4G39090/AT3G45140/AT3G30775/AT5G67030/AT2G45960/AT5G63980/AT3G29320/AT2G38760/AT2G44060/AT1G74100/AT1G74920/AT4G34710…
BP	GO:0042737	drug catabolic process	26/769	138/20876	1.78332e-10	AT4G33150/AT4G35090/AT1G47128/AT4G04640/AT1G20620/AT1G20340/AT2G46600/AT5G09660/AT4G38970/AT1G13930/AT4G37930/AT3G17810/AT5G60360/AT2G21330/AT1G11860/AT2G28800/AT5G62000/AT3G45140/AT3G26520/AT3G61440/AT4G31500/AT2G30860/AT1G66200/AT3G14310/AT2G20340/AT4G23600
BP	GO:0009850	auxin metabolic process	26/769	143/20876	3.89722e-10	AT3G44300/AT4G05530/AT3G50740/AT3G19710/AT2G43100/AT2G31750/AT1G70560/AT4G13770/AT5G23010/AT1G55320/AT3G15360/AT3G13110/AT1G24100/AT2G46330/AT3G22890/AT3G61440/AT4G31500/AT1G74100/AT2G30860/AT1G75750/AT3G14310/AT4G14880/AT2G46650/AT5G25620/AT1G13110/AT4G24670
BP	GO:0009773	photosynthetic electron transport in photosystem I	16/769	50/20876	4.04718e-10	AT4G04640/AT1G60950/AT1G68010/AT5G64040/AT1G64770/AT1G15980/AT1G55670/AT1G32060/AT1G54500/AT1G70760/AT5G23060/AT1G18730/AT2G46820/AT3G55800/AT3G54050/AT1G52230
BP	GO:0044042	glucan metabolic process	44/769	382/20876	5.74851e-10	AT4G35090/AT1G07280/AT5G58140/AT5G54770/AT5G24470/AT4G04640/AT4G26530/AT4G13770/AT4G38970/AT4G39350/AT1G44575/AT1G07440/AT2G21330/AT3G15360/AT4G04340/AT3G48420/AT1G03680/AT5G58260/AT5G23060/AT1G18730/AT1G62750/AT3G55800/AT5G19820/AT3G54050/AT3G45140/AT3G63160/AT1G43670/AT4G39210/AT5G48300/AT4G21150/AT4G27180/AT3G29320/AT1G68560/AT3G52180/AT4G27440/AT4G12420/AT3G19000/AT4G30020/AT4G36180/AT4G26690…
BP	GO:0009684	indoleacetic acid biosynthetic process	22/769	109/20876	1.56955e-09	AT3G44300/AT3G50740/AT3G19710/AT2G43100/AT1G70560/AT4G13770/AT5G23010/AT3G15360/AT3G13110/AT1G24100/AT2G46330/AT3G22890/AT3G61440/AT4G31500/AT1G74100/AT2G30860/AT1G75750/AT3G14310/AT4G14880/AT2G46650/AT1G13110/AT4G24670
BP	GO:0070838	divalent metal ion transport	30/769	210/20876	4.26524e-09	AT3G26740/AT1G25560/AT3G60130/AT3G56240/AT1G16880/AT2G13360/AT2G38170/AT3G47070/AT4G23890/AT1G55670/AT5G60360/AT1G70760/AT5G20700/AT1G19150/AT1G08380/AT1G18730/AT3G54050/AT2G39010/AT3G45140/AT5G02160/AT3G13410/AT3G26520/AT1G80830/AT1G15960/AT2G05990/AT1G66200/AT4G14880/AT3G16470/AT1G13110/AT1G62480
BP	GO:0006833	water transport	24/769	141/20876	6.68321e-09	AT5G06530/AT1G47128/AT1G16880/AT2G13360/AT2G38170/AT1G13930/AT1G62380/AT5G60360/AT5G20700/AT5G35630/AT3G15353/AT4G39090/AT2G39010/AT3G10920/AT4G31300/AT2G45960/AT1G72150/AT3G26520/AT3G22890/AT3G61440/AT3G17210/AT1G66200/AT4G14880/AT1G13440
BP	GO:0009812	flavonoid metabolic process	31/769	244/20876	2.3322e-08	AT3G57020/AT1G28570/AT5G57785/AT3G22840/AT5G60910/AT2G35940/AT4G37760/AT4G26530/AT3G56240/AT3G57260/AT1G65060/AT4G01070/AT5G62210/AT3G21560/AT1G04220/AT1G13930/AT1G13260/AT5G20700/AT3G18280/AT1G67870/AT5G54160/AT3G15353/AT3G13510/AT5G07990/AT1G28680/AT1G61720/AT1G10470/AT1G13110/AT3G48100/AT1G19050/AT2G01830
BP	GO:0046148	pigment biosynthetic process	31/769	267/20876	1.75821e-07	AT3G22840/AT5G60910/AT4G04640/AT1G80050/AT4G26530/AT4G25700/AT3G57260/AT3G50685/AT1G65060/AT5G09660/AT3G63140/AT5G62210/AT3G21560/AT1G15980/AT4G38970/AT2G21330/AT5G44190/AT3G48420/AT5G58260/AT1G11860/AT1G18730/AT1G09340/AT5G54160/AT3G54050/AT3G45140/AT5G67030/AT4G27180/AT1G27450/AT4G27440/AT3G17210/AT5G07990
BP	GO:0006972	hyperosmotic response	29/769	250/20876	4.84543e-07	AT1G80160/AT1G47128/AT5G59220/AT2G39800/AT3G50260/AT1G13930/AT1G62380/AT5G60360/AT4G26080/AT2G33380/AT5G35630/AT4G30960/AT4G39090/AT3G10920/AT4G31300/AT2G45960/AT1G72150/AT3G26520/AT3G22890/AT3G61440/AT3G17210/AT1G74100/AT4G34710/AT1G66200/AT4G14880/AT1G13440/AT4G23600/AT1G19640/AT5G13220
BP	GO:0035303	regulation of dephosphorylation	21/769	141/20876	4.84543e-07	AT5G58140/AT4G04640/AT3G56400/AT1G68010/AT5G64040/AT5G09660/AT3G21055/AT1G32060/AT2G21330/AT5G44190/AT5G51110/AT1G08380/AT1G62750/AT2G46820/AT3G55800/AT1G09340/AT2G28800/AT3G25690/AT3G54050/AT1G52230/AT4G02770
BP	GO:0009310	amine catabolic process	19/769	117/20876	5.00152e-07	AT3G50740/AT3G56240/AT1G68440/AT3G15360/AT3G13110/AT5G54160/AT1G24100/AT2G46330/AT3G22890/AT4G31500/AT3G13520/AT5G13710/AT1G74100/AT2G30860/AT1G66200/AT1G75750/AT3G14310/AT2G46650/AT1G13110
BP	GO:0009735	response to cytokinin	30/769	266/20876	5.2669e-07	AT5G58140/AT3G59940/AT3G49120/AT1G16880/AT2G25810/AT5G09660/AT1G80440/AT3G63140/AT5G53900/AT1G13930/AT1G62380/AT1G32060/AT3G15360/AT3G14420/AT5G35630/AT3G25920/AT3G54050/AT4G28750/AT1G52230/AT4G35630/AT5G42020/AT3G22890/AT2G44060/AT1G21310/AT4G30020/AT1G10470/AT3G48100/AT1G19050/AT2G01830/AT1G74890
BP	GO:0032879	regulation of localization	26/769	213/20876	8.10349e-07	AT5G58140/AT5G54770/AT2G39730/AT3G62410/AT1G60950/AT1G20340/AT1G56220/AT2G02710/AT2G38170/AT4G23890/AT3G27690/AT1G16720/AT5G35630/AT1G19150/AT4G13510/AT3G26650/AT4G10340/AT5G02120/AT5G48300/AT2G45960/AT4G23650/AT5G17330/AT3G61440/AT1G13440/AT1G09070/AT2G44450
BP	GO:0009825	multidimensional cell growth	18/769	111/20876	1.07135e-06	AT1G69490/AT1G20340/AT4G39400/AT2G38120/AT3G16370/AT1G12090/AT3G29030/AT2G06850/AT2G02130/AT5G15580/AT3G26520/AT3G54920/AT5G05690/AT4G12420/AT1G75750/AT1G75780/AT1G10550/AT1G04040
BP	GO:0043473	pigmentation	18/769	113/20876	1.34174e-06	AT2G45660/AT1G20340/AT4G39400/AT2G38120/AT4G25960/AT3G16370/AT1G12090/AT2G06850/AT2G02130/AT5G15580/AT3G26520/AT3G54920/AT5G05690/AT2G36910/AT4G12420/AT1G75750/AT1G75780/AT1G04040
BP	GO:0006470	protein dephosphorylation	23/769	181/20876	1.95719e-06	AT5G58140/AT4G04640/AT3G56400/AT1G68010/AT5G64040/AT5G09660/AT3G21055/AT1G32060/AT2G21330/AT4G26080/AT5G44190/AT5G51110/AT1G08380/AT1G62750/AT2G46820/AT3G55800/AT1G09340/AT2G28800/AT3G25690/AT3G54050/AT1G52230/AT4G02770/AT3G52180
BP	GO:0007568	aging	21/769	154/20876	1.95719e-06	AT1G69490/AT5G13170/AT3G04070/AT1G54040/AT3G29035/AT1G67070/AT2G39730/AT5G59220/AT3G56400/AT3G56240/AT3G10985/AT5G51720/AT5G60360/AT5G35630/AT2G23810/AT2G28800/AT5G62000/AT4G30270/AT1G73680/AT4G14880/AT1G05620
BP	GO:0042744	hydrogen peroxide catabolic process	14/769	72/20876	2.49099e-06	AT4G35090/AT1G47128/AT1G20620/AT1G20340/AT2G46600/AT1G13930/AT5G60360/AT2G21330/AT1G11860/AT2G28800/AT5G62000/AT3G26520/AT3G61440/AT1G66200
BP	GO:0090627	plant epidermal cell differentiation	35/769	375/20876	3.91252e-06	AT4G05530/AT1G20340/AT4G39400/AT1G19850/AT1G11130/AT1G55350/AT2G38120/AT1G50030/AT4G17140/AT3G16370/AT1G12090/AT3G18820/AT1G24100/AT1G72150/AT2G06850/AT2G02130/AT4G36890/AT5G15580/AT5G17330/AT3G26520/AT3G54920/AT3G61440/AT4G23470/AT5G05690/AT2G36910/AT4G12420/AT1G21310/AT1G75750/AT1G79840/AT5G53250/AT1G75780/AT4G26690/AT4G26270/AT1G58080/AT1G04040
BP	GO:0006694	steroid biosynthetic process	25/769	218/20876	4.03383e-06	AT1G78960/AT4G29270/AT5G04470/AT5G56040/AT4G37760/AT5G47720/AT1G70560/AT5G24150/AT5G54160/AT5G53560/AT3G22845/AT2G06850/AT3G08680/AT5G13710/AT5G21100/AT2G32720/AT2G05990/AT5G05690/AT1G24170/AT5G65020/AT2G14890/AT5G53250/AT4G08950/AT4G26690/AT1G08560
BP	GO:0030003	cellular cation homeostasis	28/769	282/20876	1.46768e-05	AT3G26740/AT1G25560/AT1G12520/AT3G56240/AT5G47560/AT1G16880/AT2G13360/AT2G38170/AT3G47070/AT4G23890/AT1G55670/AT1G70760/AT1G19150/AT1G08380/AT1G18730/AT3G54050/AT3G15353/AT2G39010/AT3G45140/AT5G02160/AT3G09390/AT3G26520/AT1G80830/AT5G63530/AT1G15960/AT1G66200/AT5G53250/AT1G13110
BP	GO:0080167	response to karrikin	17/769	128/20876	3.10404e-05	AT4G33150/AT5G57785/AT3G22840/AT3G57520/AT1G10370/AT3G02910/AT1G06550/AT5G62210/AT3G21560/AT5G57710/AT4G37370/AT1G44575/AT1G07440/AT4G13510/AT4G34710/AT4G30400/AT1G61800
BP	GO:0000303	response to superoxide	9/769	43/20876	0.000126585	AT4G25100/AT1G12520/AT2G35940/AT4G34000/AT4G26080/AT1G54100/AT3G10920/AT2G28190/AT1G08830
BP	GO:0009926	auxin polar transport	14/769	102/20876	0.000128454	AT1G15690/AT4G30960/AT1G11860/AT2G38120/AT4G25960/AT3G15353/AT1G76520/AT3G16370/AT1G12090/AT2G06850/AT3G08680/AT2G02130/AT2G36910/AT2G45470
BP	GO:0006612	protein targeting to membrane	31/769	374/20876	0.000140682	AT1G28570/AT2G39730/AT5G14740/AT2G35940/AT3G56400/AT3G56240/AT3G57260/AT3G01500/AT5G09660/AT4G01070/AT1G11310/AT1G13260/AT1G32060/AT5G20700/AT4G26080/AT3G11630/AT3G18280/AT1G67870/AT4G13510/AT3G55800/AT1G09340/AT2G28800/AT3G15353/AT4G34710/AT1G09070/AT1G10470/AT1G48900/AT1G13110/AT1G19640/AT3G25780/AT3G48100
BP	GO:0008361	regulation of cell size	10/769	57/20876	0.000214111	AT1G11860/AT2G38120/AT3G15353/AT3G16370/AT1G12090/AT2G06850/AT3G08680/AT2G02130/AT2G36910/AT2G45470
BP	GO:0008219	cell death	37/769	496/20876	0.000228553	AT4G35090/AT1G28570/AT2G39730/AT5G14740/AT2G35940/AT3G56400/AT3G56240/AT3G57260/AT1G73260/AT3G50260/AT3G01500/AT5G09660/AT4G01070/AT1G11310/AT1G13260/AT4G37930/AT4G39400/AT1G32060/AT4G34000/AT5G20700/AT4G26080/AT3G11630/AT3G18280/AT1G67870/AT4G13510/AT3G55800/AT1G09340/AT3G15353/AT4G31300/AT4G34710/AT3G27060/AT1G09070/AT1G10470/AT1G13110/AT1G19640/AT3G25780/AT3G48100
BP	GO:0080135	regulation of cellular response to stress	31/769	385/20876	0.00023044	AT1G28570/AT2G39730/AT5G14740/AT2G35940/AT3G56400/AT3G56240/AT3G57260/AT3G01500/AT5G09660/AT4G01070/AT1G11310/AT1G13260/AT1G32060/AT5G20700/AT4G26080/AT3G11630/AT3G18280/AT1G67870/AT4G13510/AT3G55800/AT1G09340/AT3G15353/AT4G31300/AT4G34710/AT5G20150/AT1G09070/AT1G10470/AT1G13110/AT1G19640/AT3G25780/AT3G48100
BP	GO:0010363	regulation of plant-type hypersensitive response	30/769	371/20876	0.000276602	AT1G28570/AT2G39730/AT5G14740/AT2G35940/AT3G56400/AT3G56240/AT3G57260/AT3G01500/AT5G09660/AT4G01070/AT1G11310/AT1G13260/AT1G32060/AT5G20700/AT4G26080/AT3G11630/AT3G18280/AT1G67870/AT4G13510/AT3G55800/AT1G09340/AT3G15353/AT4G31300/AT4G34710/AT1G09070/AT1G10470/AT1G13110/AT1G19640/AT3G25780/AT3G48100
BP	GO:0009627	systemic acquired resistance	34/769	446/20876	0.000294482	AT2G39730/AT1G55210/AT5G14740/AT2G35940/AT3G56400/AT1G20620/AT3G57260/AT3G01500/AT5G09660/AT2G47800/AT1G11310/AT1G32060/AT4G26080/AT3G11630/AT4G13510/AT3G55800/AT1G09340/AT3G48080/AT2G47240/AT4G37560/AT4G35630/AT1G56340/AT1G09210/AT5G58710/AT1G61790/AT2G30860/AT1G77120/AT4G24920/AT4G27450/AT5G20830/AT1G28680/AT2G23620/AT5G13220/AT3G02550
BP	GO:0090693	plant organ senescence	11/769	72/20876	0.000320505	AT1G69490/AT5G13170/AT1G54040/AT3G29035/AT2G39730/AT5G59220/AT3G56400/AT5G51720/AT5G62000/AT1G73680/AT1G05620
BP	GO:0042335	cuticle development	9/769	49/20876	0.000337862	AT5G57800/AT2G16280/AT1G02205/AT3G43720/AT1G04220/AT1G01800/AT4G20360/AT3G11630/AT3G16370
BP	GO:0040008	regulation of growth	26/769	306/20876	0.000369079	AT2G22420/AT5G56040/AT1G11860/AT1G55350/AT1G50030/AT1G71695/AT4G27180/AT1G75950/AT4G40060/AT3G13510/AT5G63980/AT3G08680/AT2G02130/AT3G06035/AT5G15580/AT2G29550/AT5G54380/AT4G10120/AT1G03170/AT2G42840/AT2G41230/AT2G14890/AT4G36180/AT3G20060/AT4G37490/AT4G31840
BP	GO:0006766	vitamin metabolic process	13/769	100/20876	0.000393223	AT1G67070/AT4G26260/AT5G54770/AT4G04640/AT2G38230/AT5G09660/AT4G38970/AT2G21330/AT3G45140/AT4G31500/AT3G16050/AT4G23600/AT2G28880
BP	GO:0045088	regulation of innate immune response	32/769	419/20876	0.00044662	AT1G28570/AT2G39730/AT5G14740/AT2G35940/AT3G56400/AT3G49120/AT3G56240/AT3G57260/AT3G01500/AT5G09660/AT4G01070/AT1G11310/AT1G13260/AT1G32060/AT5G20700/AT4G26080/AT3G11630/AT3G18280/AT1G67870/AT4G13510/AT3G55800/AT1G09340/AT3G15353/AT4G31300/AT4G34710/AT1G09070/AT1G10470/AT1G13110/AT1G19640/AT3G25780/AT5G13220/AT3G48100
BP	GO:0009902	chloroplast relocation	13/769	104/20876	0.000560522	AT5G58140/AT5G09660/AT2G24270/AT3G47070/AT1G32060/AT2G21330/AT5G44190/AT5G51110/AT1G62750/AT1G09340/AT2G28800/AT3G25690/AT3G54050
BP	GO:0051667	establishment of plastid localization	13/769	104/20876	0.000560522	AT5G58140/AT5G09660/AT2G24270/AT3G47070/AT1G32060/AT2G21330/AT5G44190/AT5G51110/AT1G62750/AT1G09340/AT2G28800/AT3G25690/AT3G54050
BP	GO:0010264	myo-inositol hexakisphosphate biosynthetic process	10/769	65/20876	0.000590541	AT4G39800/AT2G15020/AT4G37760/AT1G64780/AT2G31380/AT1G64770/AT1G70580/AT3G56290/AT5G67030/AT2G21320
BP	GO:0010075	regulation of meristem growth	17/769	171/20876	0.000917343	AT2G22420/AT5G56040/AT1G11860/AT1G71695/AT4G27180/AT3G13510/AT3G08680/AT2G02130/AT3G06035/AT5G15580/AT2G29550/AT4G10120/AT1G03170/AT2G42840/AT2G14890/AT4G36180/AT4G31840
BP	GO:0051240	positive regulation of multicellular organismal process	10/769	69/20876	0.000938037	AT3G22840/AT5G60910/AT2G45660/AT1G62380/AT4G39400/AT1G11130/AT5G62000/AT1G50030/AT5G05690/AT1G65480
BP	GO:0097237	cellular response to toxic substance	5/769	16/20876	0.000943511	AT4G25100/AT1G12520/AT3G10920/AT2G28190/AT1G08830
BP	GO:0048481	plant ovule development	16/769	158/20876	0.0011004	AT1G30330/AT5G60910/AT2G45660/AT1G19850/AT3G15030/AT1G11130/AT1G11860/AT1G62750/AT5G62000/AT5G37020/AT5G22430/AT5G48300/AT5G63980/AT4G36920/AT2G42830/AT4G09960
BP	GO:0035690	cellular response to drug	29/769	390/20876	0.00127119	AT5G13170/AT2G39730/AT5G14740/AT2G35940/AT3G56400/AT3G57260/AT3G01500/AT5G09660/AT1G11310/AT1G62380/AT1G32060/AT4G34000/AT4G26080/AT3G11630/AT4G13510/AT3G55800/AT1G09340/AT3G02790/AT2G28190/AT1G08830/AT4G23470/AT1G77120/AT4G34710/AT4G27450/AT5G20830/AT1G19640/AT3G25780/AT3G02550/AT2G19590
BP	GO:0006979	response to oxidative stress	33/769	486/20876	0.00245021	AT2G40000/AT4G25100/AT4G35090/AT1G12520/AT2G35940/AT3G57520/AT3G56240/AT2G39800/AT1G73260/AT1G53670/AT1G62380/AT4G34000/AT3G15360/AT4G26080/AT1G03680/AT3G10020/AT1G76080/AT3G02790/AT1G54100/AT3G30775/AT3G10920/AT1G56340/AT3G18820/AT3G08640/AT1G09210/AT2G28190/AT1G08830/AT4G34710/AT1G13440/AT3G01070/AT3G16050/AT3G12580/AT2G19590
BP	GO:0048638	regulation of developmental growth	22/769	277/20876	0.00262569	AT2G22420/AT5G56040/AT1G11860/AT1G55350/AT1G71695/AT4G27180/AT1G75950/AT3G13510/AT5G63980/AT3G08680/AT2G02130/AT3G06035/AT5G15580/AT2G29550/AT5G54380/AT4G10120/AT1G03170/AT2G42840/AT2G14890/AT4G36180/AT3G20060/AT4G31840
BP	GO:0009751	response to salicylic acid	32/769	473/20876	0.00303436	AT5G13170/AT2G40000/AT2G39730/AT5G14740/AT2G35940/AT3G56400/AT1G74650/AT3G57260/AT5G61420/AT1G73260/AT3G01500/AT5G09660/AT1G11310/AT2G32690/AT1G32060/AT4G34000/AT4G26080/AT3G11630/AT2G33380/AT4G13510/AT3G55800/AT1G09340/AT1G05560/AT4G23470/AT1G77120/AT4G34710/AT4G34990/AT4G27450/AT5G20830/AT1G19640/AT3G25780/AT3G02550
BP	GO:0008283	cell proliferation	21/769	264/20876	0.00327765	AT1G11130/AT5G62000/AT3G20670/AT4G02060/AT4G29360/AT2G07690/AT3G51740/AT5G59870/AT4G39860/AT2G24490/AT3G49780/AT1G02730/AT1G57820/AT5G66230/AT4G23800/AT3G51280/AT4G36180/AT3G20060/AT3G23890/AT1G08560/AT4G37490
BP	GO:0009736	cytokinin-activated signaling pathway	10/769	83/20876	0.00370052	AT3G59940/AT2G25810/AT1G80440/AT5G53900/AT4G30020/AT1G10470/AT3G48100/AT1G19050/AT2G01830/AT1G74890
CC	GO:0048046	apoplast	56/842	328/24998	8.16697e-22	AT1G01900/AT5G49360/AT2G39730/AT1G47128/AT5G38410/AT5G14740/AT5G38430/AT5G26000/AT1G68010/AT1G20620/AT3G49120/AT3G56240/AT3G57260/AT3G01500/AT1G26560/AT5G61410/AT5G09660/AT2G13360/AT3G63140/AT4G38970/AT4G37930/AT1G32060/AT4G20360/AT2G21330/AT3G11630/AT3G14420/AT1G03680/AT5G35630/AT1G11860/AT3G26650/AT1G62750/AT3G55800/AT1G09340/AT3G14415/AT3G54050/AT3G16370/AT1G56340/AT5G48300/AT1G72150/AT1G09210…
CC	GO:0034357	photosynthetic membrane	57/842	341/24998	8.16697e-22	AT3G22840/AT2G39730/AT4G04640/AT5G14740/AT1G29930/AT5G64040/AT1G20340/AT3G01500/AT1G16880/AT3G21055/AT5G21430/AT4G37925/AT1G64770/AT3G47070/AT2G30570/AT4G23890/AT1G15980/AT1G55670/AT2G21970/AT2G05100/AT1G44575/AT1G32060/AT4G20360/AT1G54500/AT3G27690/AT1G70760/AT3G15360/AT1G31330/AT2G06520/AT5G58260/AT5G35630/AT5G23060/AT2G39470/AT1G08380/AT1G18730/AT3G26650/AT2G46820/AT2G40100/AT2G28800/AT5G19820…
CC	GO:0009534	chloroplast thylakoid	62/842	425/24998	4.19343e-21	AT3G22840/AT2G39730/AT4G04640/AT5G14740/AT1G29930/AT5G64040/AT1G20340/AT3G01500/AT1G16880/AT3G63140/AT3G21055/AT5G21430/AT4G37925/AT1G64770/AT3G47070/AT2G30570/AT4G23890/AT1G15980/AT1G55670/AT2G21970/AT3G29240/AT4G37930/AT1G64680/AT2G05100/AT1G44575/AT1G32060/AT4G20360/AT1G54500/AT3G27690/AT2G21330/AT3G15360/AT1G31330/AT2G06520/AT5G58260/AT5G35630/AT5G23060/AT2G39470/AT1G11860/AT1G18730/AT3G26650…
CC	GO:0031976	plastid thylakoid	62/842	425/24998	4.19343e-21	AT3G22840/AT2G39730/AT4G04640/AT5G14740/AT1G29930/AT5G64040/AT1G20340/AT3G01500/AT1G16880/AT3G63140/AT3G21055/AT5G21430/AT4G37925/AT1G64770/AT3G47070/AT2G30570/AT4G23890/AT1G15980/AT1G55670/AT2G21970/AT3G29240/AT4G37930/AT1G64680/AT2G05100/AT1G44575/AT1G32060/AT4G20360/AT1G54500/AT3G27690/AT2G21330/AT3G15360/AT1G31330/AT2G06520/AT5G58260/AT5G35630/AT5G23060/AT2G39470/AT1G11860/AT1G18730/AT3G26650…
CC	GO:0055035	plastid thylakoid membrane	54/842	324/24998	4.19343e-21	AT3G22840/AT2G39730/AT4G04640/AT5G14740/AT1G29930/AT5G64040/AT1G20340/AT3G01500/AT1G16880/AT3G21055/AT5G21430/AT4G37925/AT1G64770/AT3G47070/AT2G30570/AT4G23890/AT1G15980/AT1G55670/AT2G21970/AT2G05100/AT1G44575/AT1G32060/AT4G20360/AT1G54500/AT3G27690/AT3G15360/AT1G31330/AT2G06520/AT5G58260/AT5G35630/AT5G23060/AT2G39470/AT1G18730/AT3G26650/AT2G46820/AT2G40100/AT2G28800/AT2G23670/AT1G06430/AT4G10340…
CC	GO:0009505	plant-type cell wall	34/842	274/24998	1.25732e-09	AT2G43050/AT5G49360/AT5G64260/AT5G26000/AT3G49120/AT4G16563/AT1G01800/AT4G30270/AT5G07030/AT1G71695/AT4G21150/AT2G06850/AT3G08680/AT1G68560/AT1G65590/AT1G27450/AT5G21100/AT3G07320/AT3G51740/AT4G12420/AT1G75750/AT5G47500/AT4G32460/AT2G45470/AT5G08380/AT3G54400/AT4G08950/AT4G26690/AT4G33220/AT5G23870/AT3G45970/AT1G04040/AT4G21630/AT2G44450
CC	GO:0030076	light-harvesting complex	10/842	25/24998	5.49163e-08	AT1G29930/AT2G05100/AT1G44575/AT3G27690/AT1G19150/AT2G40100/AT5G19820/AT4G10340/AT2G34430/AT3G61470
CC	GO:0005777	peroxisome	19/842	185/24998	0.000168545	AT4G35090/AT4G05530/AT5G26000/AT1G26930/AT1G68010/AT1G20620/AT5G09660/AT2G13360/AT2G45740/AT1G70580/AT1G55320/AT3G14420/AT1G09340/AT5G47040/AT3G14415/AT1G52410/AT4G14880/AT1G13440/AT1G52400
CC	GO:0042579	microbody	19/842	185/24998	0.000168545	AT4G35090/AT4G05530/AT5G26000/AT1G26930/AT1G68010/AT1G20620/AT5G09660/AT2G13360/AT2G45740/AT1G70580/AT1G55320/AT3G14420/AT1G09340/AT5G47040/AT3G14415/AT1G52410/AT4G14880/AT1G13440/AT1G52400
CC	GO:0031225	anchored component of membrane	22/842	248/24998	0.000339583	AT1G27950/AT5G62210/AT3G43720/AT5G22430/AT5G49280/AT2G45960/AT2G46330/AT3G06035/AT4G29360/AT3G54920/AT3G13520/AT4G12420/AT2G14890/AT2G45470/AT5G53250/AT3G01070/AT4G37450/AT5G64310/AT4G26690/AT4G31840/AT1G21090/AT5G56170
MF	GO:0046906	tetrapyrrole binding	14/749	47/20495	2.70559e-07	AT3G22840/AT1G29930/AT2G21970/AT2G05100/AT1G44575/AT3G27690/AT1G19150/AT2G40100/AT4G10340/AT2G34430/AT3G61470/AT5G53560/AT2G32720/AT2G46650
MF	GO:0048037	cofactor binding	19/749	104/20495	1.11095e-06	AT5G58140/AT3G22840/AT1G29930/AT1G70560/AT2G21970/AT5G51720/AT2G05100/AT1G44575/AT3G27690/AT1G19150/AT2G40100/AT4G10340/AT2G34430/AT3G61470/AT5G53560/AT2G30860/AT2G32720/AT2G46650/AT1G72970
MF	GO:0016798	hydrolase activity, acting on glycosyl bonds	38/749	408/20495	1.26783e-05	AT1G43080/AT5G56870/AT5G20340/AT5G49360/AT5G18670/AT3G57520/AT3G60130/AT5G26000/AT3G57260/AT4G22100/AT1G26560/AT5G44640/AT3G44990/AT1G60590/AT4G30270/AT3G55430/AT2G06850/AT4G29360/AT1G68560/AT1G65590/AT4G24040/AT1G10640/AT3G07320/AT4G20050/AT5G64570/AT5G48070/AT5G55180/AT4G23500/AT1G52400/AT1G13130/AT2G01850/AT5G08380/AT1G05620/AT1G10550/AT2G44450/AT2G36190/AT4G15210/AT4G24260
MF	GO:0016829	lyase activity	29/749	276/20495	2.18885e-05	AT1G80160/AT3G44300/AT3G57020/AT5G65690/AT1G70410/AT5G38410/AT5G14740/AT5G38430/AT1G08630/AT4G26530/AT3G01500/AT4G28680/AT2G43100/AT1G70560/AT1G02205/AT4G16740/AT5G19820/AT5G17330/AT3G54920/AT3G61440/AT5G10300/AT3G11750/AT4G34710/AT1G72970/AT2G20340/AT5G54960/AT4G23600/AT3G59530/AT4G24670
MF	GO:0005507	copper ion binding	24/749	201/20495	2.18885e-05	AT4G25100/AT1G12520/AT3G56240/AT4G12290/AT1G62380/AT3G15353/AT2G36950/AT3G10920/AT2G27730/AT2G28190/AT3G09390/AT5G24580/AT1G08830/AT3G61440/AT3G09820/AT2G30860/AT2G05990/AT4G12420/AT1G66200/AT5G18170/AT1G13440/AT3G01070/AT4G31840/AT2G01520
MF	GO:0046527	glucosyltransferase activity	19/749	138/20495	3.49647e-05	AT3G50740/AT4G01070/AT2G31750/AT3G21560/AT3G44990/AT3G16520/AT4G39350/AT3G28180/AT4G30270/AT1G24100/AT2G06850/AT1G05560/AT1G78580/AT4G10120/AT1G02730/AT5G20830/AT3G02230/AT2G01850/AT1G05620
MF	GO:0019825	oxygen binding	22/749	232/20495	0.00143579	AT4G37430/AT1G57750/AT1G13080/AT1G11600/AT3G03470/AT2G46950/AT4G13770/AT4G37370/AT3G26290/AT2G45550/AT3G26180/AT1G64940/AT4G31500/AT5G05690/AT5G07990/AT3G26300/AT5G04660/AT4G32170/AT1G13110/AT2G46960/AT1G24540/AT3G26330
MF	GO:0008483	transaminase activity	9/749	48/20495	0.00143579	AT3G19710/AT2G38400/AT2G13360/AT1G70560/AT1G70580/AT4G35630/AT4G23600/AT4G24670/AT2G28880
MF	GO:0016769	transferase activity, transferring nitrogenous groups	9/749	48/20495	0.00143579	AT3G19710/AT2G38400/AT2G13360/AT1G70560/AT1G70580/AT4G35630/AT4G23600/AT4G24670/AT2G28880
MF	GO:0016709	oxidoreductase activity, acting on paired donors, with incorporation or reduction of molecular oxygen, NAD(P)H as one donor, and incorporation of one atom of oxygen	7/749	33/20495	0.00355461	AT4G37760/AT5G24150/AT4G13770/AT1G16410/AT5G67030/AT4G31500/AT5G07990
MF	GO:0016209	antioxidant activity	14/749	125/20495	0.00388125	AT4G25100/AT4G35090/AT2G22420/AT1G20620/AT3G49120/AT1G65980/AT3G11630/AT3G10920/AT1G71695/AT2G28190/AT1G08830/AT2G30860/AT4G37520/AT2G37130
AE16 vs. Bna16
BP	GO:0072524	pyridine-containing compound metabolic process	71/1014	383/20876	1.22956e-19	AT3G16250/AT4G26530/AT3G55800/AT3G47430/AT1G62380/AT1G22630/AT3G01500/AT1G15980/AT5G64040/AT5G09660/AT1G18730/AT2G44920/AT1G13930/AT5G19220/AT2G38230/AT3G63140/AT1G32060/AT5G13730/AT3G54050/AT1G20340/AT1G32470/AT4G22890/AT5G58260/AT1G77090/AT1G55670/AT1G70760/AT3G48420/AT1G09340/AT2G21330/AT1G08380/AT4G38970/AT2G46820/AT5G01410/AT3G23700/AT3G50820/AT1G02500/AT2G23670/AT5G51720/AT5G35630/AT1G03630…
BP	GO:0015979	photosynthesis	74/1014	419/20876	1.53291e-19	AT3G16250/AT3G62410/AT2G47400/AT3G55800/AT1G68010/AT5G58140/AT3G01500/AT1G15980/AT5G64040/AT5G09660/AT1G18730/AT4G04020/AT2G39730/AT1G16880/AT2G44920/AT5G19220/AT3G01440/AT3G63140/AT1G79040/AT1G43670/AT1G32060/AT5G14740/AT3G27690/AT3G54050/AT2G39470/AT1G32470/AT4G22890/AT5G23440/AT5G44190/AT2G30570/AT5G58260/AT2G05100/AT1G55670/AT1G70760/AT3G48420/AT3G11630/AT1G09340/AT2G21330/AT1G08380/AT5G38410…
BP	GO:0046496	nicotinamide nucleotide metabolic process	69/1014	372/20876	1.62535e-19	AT3G16250/AT4G26530/AT3G55800/AT3G47430/AT1G62380/AT1G22630/AT3G01500/AT1G15980/AT5G64040/AT5G09660/AT1G18730/AT2G44920/AT1G13930/AT5G19220/AT3G63140/AT1G32060/AT5G13730/AT3G54050/AT1G20340/AT1G32470/AT4G22890/AT5G58260/AT1G77090/AT1G55670/AT1G70760/AT3G48420/AT1G09340/AT2G21330/AT1G08380/AT4G38970/AT2G46820/AT5G01410/AT3G23700/AT3G50820/AT1G02500/AT2G23670/AT5G51720/AT5G35630/AT1G03630/AT1G08550…
BP	GO:0044272	sulfur compound biosynthetic process	78/1014	479/20876	6.6846e-19	AT2G37460/AT3G45140/AT3G16250/AT1G69870/AT2G05520/AT3G55800/AT3G23810/AT1G62380/AT3G28940/AT1G11860/AT5G54770/AT1G68010/AT5G58140/AT3G50685/AT5G64040/AT1G12140/AT5G50160/AT5G09660/AT2G42690/AT1G79040/AT2G24270/AT1G32060/AT3G14990/AT1G20340/AT2G39470/AT1G32470/AT1G17100/AT1G76520/AT1G55670/AT3G11630/AT2G21330/AT3G06510/AT2G47450/AT1G08380/AT4G38970/AT1G19870/AT3G13110/AT1G67740/AT4G02770/AT3G52180…
BP	GO:0009744	response to sucrose	50/1014	210/20876	6.6846e-19	AT3G60140/AT4G33150/AT3G15450/AT3G47340/AT3G62410/AT2G47400/AT4G14690/AT5G58140/AT2G39730/AT1G16880/AT2G37970/AT3G22840/AT3G17820/AT1G79040/AT5G21170/AT3G27690/AT1G20340/AT1G08630/AT5G57785/AT1G21400/AT2G47450/AT5G02120/AT3G08940/AT1G06680/AT3G54890/AT5G35630/AT1G19150/AT3G26650/AT5G20830/AT1G09780/AT3G55120/AT1G65060/AT5G48880/AT1G72730/AT2G41220/AT3G52930/AT5G13930/AT5G05270/AT5G17220/AT2G01830…
BP	GO:0006733	oxidoreduction coenzyme metabolic process	72/1014	426/20876	1.99836e-18	AT3G45140/AT3G16250/AT4G26530/AT3G55800/AT3G47430/AT1G62380/AT5G58770/AT1G22630/AT3G01500/AT1G15980/AT5G64040/AT5G09660/AT1G18730/AT2G44920/AT1G13930/AT5G19220/AT3G63140/AT1G32060/AT5G13730/AT3G54050/AT1G20340/AT1G32470/AT4G22890/AT5G58260/AT1G77090/AT1G55670/AT1G70760/AT3G48420/AT1G09340/AT2G21330/AT1G08380/AT4G38970/AT2G46820/AT5G01410/AT3G23700/AT3G50820/AT1G02500/AT1G23740/AT2G23670/AT5G51720…
BP	GO:0044550	secondary metabolite biosynthetic process	61/1014	317/20876	2.18858e-18	AT2G37460/AT1G09500/AT3G16250/AT1G69870/AT2G05520/AT3G56240/AT3G55800/AT1G62380/AT3G28940/AT2G38080/AT2G30490/AT5G22500/AT5G58140/AT3G50685/AT4G36220/AT1G12140/AT5G50160/AT2G42690/AT1G13930/AT4G01070/AT1G17100/AT3G11630/AT2G21330/AT3G06510/AT3G13110/AT5G48930/AT3G03990/AT3G52180/AT3G50820/AT1G02500/AT5G58330/AT1G54350/AT1G03630/AT1G19150/AT4G23850/AT1G55210/AT1G76490/AT5G13710/AT4G39800/AT5G05170…
BP	GO:0010114	response to red light	34/1014	104/20876	1.84084e-17	AT2G29090/AT3G62410/AT4G14690/AT1G68010/AT5G58140/AT2G39730/AT5G19220/AT3G22840/AT3G63140/AT1G79040/AT1G32060/AT3G27690/AT3G54050/AT1G20340/AT4G22890/AT2G05100/AT5G38430/AT1G09340/AT2G21330/AT2G47450/AT5G38410/AT3G47070/AT5G02120/AT3G08940/AT1G06680/AT3G54890/AT5G35630/AT1G03630/AT1G19150/AT3G26650/AT1G69530/AT2G37640/AT1G10470/AT4G36880
BP	GO:0051156	glucose 6-phosphate metabolic process	44/1014	182/20876	4.10189e-17	AT3G16250/AT4G26530/AT3G55800/AT3G47430/AT1G22630/AT3G01500/AT1G15980/AT5G64040/AT5G09660/AT1G18730/AT2G44920/AT5G19220/AT3G63140/AT1G32060/AT5G13730/AT3G54050/AT1G20340/AT1G32470/AT4G22890/AT5G58260/AT1G77090/AT1G70760/AT3G48420/AT1G09340/AT2G21330/AT1G08380/AT4G38970/AT2G46820/AT5G01410/AT3G23700/AT3G50820/AT2G23670/AT5G51720/AT5G35630/AT1G03630/AT1G08550/AT1G19150/AT3G22210/AT1G50900/AT1G75690…
BP	GO:0005982	starch metabolic process	48/1014	233/20876	8.27056e-16	AT3G45140/AT3G16250/AT1G06460/AT4G26530/AT3G55800/AT4G35090/AT5G54770/AT1G22630/AT5G58140/AT3G18660/AT5G50160/AT1G18730/AT3G15570/AT3G01440/AT1G07280/AT1G43670/AT5G13730/AT3G54050/AT2G03420/AT4G22890/AT5G58260/AT1G77090/AT3G48420/AT2G21330/AT3G06510/AT4G38970/AT3G51510/AT5G01410/AT3G52180/AT1G02560/AT5G58330/AT1G54350/AT1G03630/AT5G48590/AT1G56500/AT3G22210/AT1G70370/AT5G60920/AT4G27180/AT1G75680…
BP	GO:0044042	glucan metabolic process	63/1014	382/20876	8.27056e-16	AT4G21150/AT3G45140/AT3G16250/AT1G06460/AT4G26530/AT3G55800/AT4G35090/AT5G54770/AT1G22630/AT5G58140/AT3G18660/AT5G50160/AT1G18730/AT3G15570/AT3G01440/AT1G07280/AT5G44030/AT1G43670/AT5G17420/AT5G13730/AT3G54050/AT2G03420/AT4G22890/AT5G58260/AT1G77090/AT3G48420/AT2G21330/AT3G06510/AT4G38970/AT3G51510/AT5G01410/AT3G52180/AT1G02560/AT5G58330/AT1G54350/AT1G03630/AT5G48590/AT1G56500/AT3G22210/AT1G70370…
BP	GO:0006364	rRNA processing	49/1014	244/20876	1.01751e-15	AT4G21150/AT3G55800/AT1G68010/AT5G58140/AT5G09660/AT1G18730/AT5G19220/AT1G48920/AT3G63140/AT1G32060/AT3G27690/AT3G54050/AT1G32470/AT4G22890/AT5G44190/AT2G30570/AT1G09340/AT2G21330/AT1G08380/AT4G38970/AT2G46820/AT3G47070/AT1G67740/AT3G21055/AT5G53490/AT3G23700/AT4G02770/AT1G42550/AT3G50820/AT3G08940/AT4G28750/AT5G58330/AT1G06680/AT3G54890/AT3G25690/AT1G03630/AT1G52230/AT1G08550/AT1G19150/AT3G26650…
BP	GO:0046686	response to cadmium ion	67/1014	470/20876	1.19678e-13	AT3G12500/AT5G59780/AT3G22200/AT3G44300/AT3G56240/AT5G15310/AT1G62380/AT1G11860/AT2G19110/AT1G13930/AT3G17820/AT1G20620/AT3G14990/AT3G15353/AT1G20340/AT2G21330/AT4G38970/AT3G13110/AT1G02500/AT5G35630/AT1G47128/AT1G75950/AT5G20830/AT1G09780/AT2G29550/AT3G18190/AT1G72150/AT1G04820/AT5G42020/AT1G77120/AT5G60920/AT3G11830/AT1G65930/AT5G05170/AT2G36530/AT5G52920/AT3G09820/AT4G23470/AT1G27130/AT5G62690…
BP	GO:0009069	serine family amino acid metabolic process	47/1014	255/20876	1.22967e-13	AT3G45140/AT2G05520/AT3G55800/AT3G23810/AT1G62380/AT1G11860/AT1G68010/AT5G64040/AT5G09660/AT2G42690/AT1G79040/AT2G24270/AT1G32060/AT1G20340/AT2G39470/AT1G32470/AT1G76520/AT1G55670/AT3G11630/AT2G21330/AT2G47450/AT1G08380/AT4G38970/AT3G13110/AT1G67740/AT4G02770/AT1G23310/AT3G08940/AT1G02500/AT1G30380/AT1G23740/AT4G28750/AT1G06680/AT5G46110/AT5G35630/AT1G03630/AT1G52230/AT1G08550/AT1G78040/AT3G09820…
BP	GO:0009812	flavonoid metabolic process	43/1014	244/20876	6.80237e-12	AT2G21560/AT3G56240/AT4G26530/AT3G18280/AT5G60910/AT4G14690/AT2G30490/AT5G40450/AT1G13930/AT2G37970/AT1G67870/AT3G22840/AT3G15353/AT4G01070/AT1G61660/AT5G57785/AT5G25890/AT5G48930/AT5G65870/AT5G20700/AT4G08920/AT3G55120/AT4G33300/AT1G65060/AT5G48880/AT1G10470/AT3G57260/AT5G13930/AT5G05270/AT5G17220/AT2G01830/AT1G13110/AT3G51240/AT3G21560/AT2G23910/AT5G07990/AT3G53260/AT4G09820/AT5G42800/AT4G22880…
BP	GO:0010207	photosystem II assembly	35/1014	177/20876	3.22428e-11	AT3G55800/AT1G68010/AT5G58140/AT1G15980/AT5G09660/AT3G63140/AT1G79040/AT1G32060/AT3G54050/AT2G39470/AT1G32470/AT4G22890/AT5G44190/AT2G30570/AT5G58260/AT1G09340/AT2G21330/AT1G08380/AT4G38970/AT2G46820/AT1G16720/AT1G67740/AT5G02120/AT3G21055/AT4G02770/AT1G42550/AT3G50820/AT4G28750/AT5G58330/AT1G06680/AT3G25690/AT1G03630/AT1G52230/AT3G26650/AT1G75690
BP	GO:0019757	glycosinolate metabolic process	37/1014	205/20876	1.15357e-10	AT4G37430/AT5G48180/AT2G37460/AT1G54040/AT3G16250/AT1G69870/AT2G05520/AT3G55800/AT3G28940/AT5G58140/AT3G50685/AT5G26000/AT1G12140/AT5G50160/AT2G42690/AT2G43910/AT1G17100/AT1G77090/AT3G11630/AT2G21330/AT3G06510/AT4G38970/AT3G13110/AT3G52180/AT3G50820/AT5G58330/AT1G54350/AT1G03630/AT1G19150/AT4G39800/AT5G08570/AT1G21100/AT1G04580/AT3G02250/AT1G13440/AT1G75900/AT4G03070
BP	GO:0009825	multidimensional cell growth	26/1014	111/20876	4.04167e-10	AT1G69490/AT1G20340/AT1G70710/AT1G70370/AT5G60920/AT5G05170/AT1G75680/AT5G64740/AT3G29030/AT1G12090/AT3G23050/AT2G03090/AT3G54920/AT1G28440/AT3G16370/AT1G75780/AT2G37640/AT1G10550/AT1G04680/AT5G15580/AT2G02130/AT2G40610/AT4G22010/AT1G04040/AT2G06850/AT4G33000
BP	GO:0009773	photosynthetic electron transport in photosystem I	17/1014	50/20876	2.22469e-09	AT3G16250/AT3G55800/AT1G68010/AT1G15980/AT5G64040/AT1G18730/AT1G32060/AT3G54050/AT4G22890/AT1G55670/AT1G70760/AT2G46820/AT3G23700/AT3G50820/AT1G06680/AT1G52230/AT1G56500
BP	GO:0042742	defense response to bacterium	51/1014	402/20876	8.35292e-09	AT2G40000/AT1G73260/AT3G49120/AT1G54040/AT5G65210/AT3G55800/AT3G28940/AT3G14150/AT5G54770/AT3G01500/AT1G19670/AT2G39730/AT1G16880/AT2G44920/AT5G44030/AT1G32060/AT5G14740/AT3G01420/AT3G54050/AT3G14415/AT2G41560/AT4G22890/AT5G61410/AT3G14420/AT3G11630/AT1G09340/AT3G23700/AT3G50820/AT1G23740/AT1G06680/AT1G79380/AT3G26650/AT5G55450/AT4G33300/AT3G30775/AT1G65930/AT2G39770/AT4G33220/AT4G39090/AT3G09840…
BP	GO:0008361	regulation of cell size	17/1014	57/20876	1.88871e-08	AT1G11860/AT3G15353/AT1G70370/AT3G08680/AT5G60920/AT5G05170/AT1G75680/AT1G12090/AT3G23050/AT1G28440/AT3G16370/AT2G45470/AT3G56370/AT5G48900/AT1G04680/AT2G02130/AT2G06850
BP	GO:0070838	divalent metal ion transport	33/1014	210/20876	4.80637e-08	AT3G22200/AT3G26740/AT3G45140/AT3G16250/AT3G56240/AT3G23810/AT2G13360/AT1G18730/AT4G23890/AT2G19110/AT1G16880/AT1G74730/AT3G54050/AT2G41560/AT5G02160/AT1G55670/AT1G70760/AT1G08380/AT3G47070/AT5G53490/AT3G50820/AT1G30380/AT5G20700/AT1G79380/AT1G19150/AT3G55360/AT1G76490/AT5G60920/AT5G05170/AT3G02250/AT5G03760/AT1G13110/AT1G62480
BP	GO:0071669	plant-type cell wall organization or biogenesis	55/1014	481/20876	6.30213e-08	AT3G60140/AT5G53820/AT4G17030/AT1G05560/AT4G30270/AT5G44630/AT2G38080/AT1G55850/AT3G18660/AT1G09440/AT1G59640/AT5G44030/AT5G15630/AT3G01420/AT5G17420/AT5G58520/AT3G06550/AT1G70710/AT1G03630/AT1G70370/AT1G09780/AT3G08680/AT1G11580/AT5G02870/AT5G60920/AT3G11830/AT5G05170/AT1G75680/AT5G64740/AT5G10430/AT1G76160/AT3G29030/AT5G15490/AT2G03090/AT4G18960/AT1G28440/AT3G16370/AT4G26690/AT2G45470/AT3G56370…
BP	GO:0035303	regulation of dephosphorylation	26/1014	141/20876	6.91387e-08	AT3G55800/AT1G68010/AT5G58140/AT5G64040/AT5G09660/AT1G19670/AT1G32060/AT3G54050/AT4G22890/AT5G44190/AT1G09340/AT2G21330/AT1G08380/AT2G46820/AT1G14790/AT1G67740/AT3G21055/AT4G02770/AT1G42550/AT3G50820/AT3G08940/AT4G17870/AT5G46110/AT3G25690/AT1G52230/AT1G75690
BP	GO:0043473	pigmentation	23/1014	113/20876	7.03749e-08	AT2G45660/AT2G03710/AT1G20340/AT1G70370/AT5G60920/AT5G05170/AT1G75680/AT5G64740/AT1G12090/AT3G23050/AT4G25960/AT3G54920/AT1G28440/AT3G16370/AT1G75780/AT1G04680/AT5G15580/AT2G02130/AT4G22010/AT1G04040/AT2G06850/AT4G00730/AT4G33000
BP	GO:0009926	auxin polar transport	21/1014	102/20876	2.35136e-07	AT1G11860/AT3G15353/AT1G76520/AT1G70370/AT3G08680/AT5G60920/AT5G05170/AT1G75680/AT1G12090/AT3G23050/AT4G25960/AT1G28440/AT3G16370/AT2G45470/AT3G56370/AT5G48900/AT5G13930/AT1G78100/AT1G04680/AT2G02130/AT2G06850
BP	GO:0042737	drug catabolic process	24/1014	138/20876	5.8306e-07	AT4G33150/AT3G45140/AT1G11860/AT4G35090/AT5G09660/AT1G13930/AT1G20620/AT1G20340/AT1G32470/AT1G10500/AT2G21330/AT4G38970/AT1G04400/AT1G23310/AT1G23740/AT1G67080/AT1G53210/AT1G08550/AT1G47128/AT3G49220/AT3G52500/AT3G14310/AT3G16950/AT5G55590
BP	GO:0009832	plant-type cell wall biogenesis	27/1014	171/20876	6.99888e-07	AT1G05560/AT2G38080/AT1G55850/AT3G18660/AT1G09440/AT5G44030/AT5G15630/AT5G17420/AT5G58520/AT3G06550/AT1G70370/AT5G60920/AT5G05170/AT1G75680/AT5G64740/AT1G28440/AT3G16370/AT4G26690/AT2G45470/AT3G56370/AT1G55260/AT3G02230/AT1G04680/AT1G04040/AT5G55480/AT4G33330/AT1G02720
BP	GO:0009414	response to water deprivation	47/1014	418/20876	9.08238e-07	AT1G19640/AT3G45140/AT2G18050/AT2G36270/AT2G05520/AT1G69600/AT1G45249/AT2G39800/AT2G18960/AT2G46680/AT2G37170/AT1G68010/AT4G34000/AT5G15970/AT2G33380/AT4G00430/AT3G19290/AT5G59320/AT5G57910/AT4G36250/AT2G46510/AT3G27690/AT5G49630/AT1G09340/AT1G76080/AT3G05640/AT1G04400/AT1G76180/AT4G08920/AT1G47128/AT5G20830/AT3G30775/AT2G38750/AT4G39090/AT4G34710/AT4G19120/AT3G23050/AT4G24190/AT3G18490/AT1G74920…
BP	GO:0009735	response to cytokinin	35/1014	266/20876	9.238e-07	AT3G49120/AT2G25810/AT1G62380/AT5G58140/AT5G09660/AT1G16880/AT1G13930/AT3G59940/AT3G63140/AT1G79040/AT1G32060/AT3G54050/AT3G14420/AT3G08940/AT4G28750/AT5G35630/AT1G52230/AT5G42020/AT5G02870/AT4G39330/AT1G75680/AT5G04430/AT1G12000/AT1G21310/AT5G46290/AT4G37910/AT1G10470/AT5G03760/AT5G58070/AT1G78100/AT2G01830/AT1G74030/AT1G74890/AT3G04280/AT1G19050
BP	GO:0009664	plant-type cell wall organization	42/1014	361/20876	1.45484e-06	AT3G60140/AT5G53820/AT4G17030/AT4G30270/AT5G44630/AT1G59640/AT3G01420/AT5G17420/AT1G70710/AT1G03630/AT1G70370/AT1G09780/AT3G08680/AT1G11580/AT5G02870/AT5G60920/AT3G11830/AT1G75680/AT5G64740/AT5G10430/AT1G76160/AT3G29030/AT5G15490/AT2G03090/AT4G18960/AT1G28440/AT3G16370/AT4G26690/AT2G45470/AT3G56370/AT1G69530/AT1G55260/AT2G37640/AT1G10550/AT4G09960/AT3G59530/AT1G04680/AT2G40610/AT5G55480/AT5G19580…
BP	GO:0006470	protein dephosphorylation	27/1014	181/20876	1.82486e-06	AT3G55800/AT1G68010/AT5G58140/AT5G64040/AT5G09660/AT1G19670/AT1G32060/AT3G54050/AT4G22890/AT5G44190/AT1G09340/AT2G21330/AT1G08380/AT2G46820/AT1G14790/AT1G67740/AT3G21055/AT4G02770/AT1G42550/AT3G52180/AT3G50820/AT3G08940/AT4G17870/AT5G46110/AT3G25690/AT1G52230/AT1G75690
BP	GO:0010075	regulation of meristem growth	26/1014	171/20876	2.01262e-06	AT1G11860/AT5G56040/AT1G04400/AT4G08920/AT1G70370/AT3G06035/AT2G29550/AT3G08680/AT4G27180/AT1G75680/AT4G24190/AT3G02250/AT1G28440/AT3G56370/AT2G40540/AT1G03170/AT2G42840/AT1G04680/AT5G15580/AT1G11420/AT2G02130/AT4G22010/AT1G44900/AT5G55480/AT4G31840/AT2G22420
BP	GO:0009902	chloroplast relocation	19/1014	104/20876	4.42748e-06	AT5G58140/AT5G09660/AT5G19220/AT2G24270/AT1G32060/AT3G54050/AT4G22890/AT5G44190/AT1G64500/AT1G09340/AT2G21330/AT3G62910/AT3G47070/AT3G23700/AT1G42550/AT3G50820/AT3G25690/AT1G03630/AT1G56500
BP	GO:0051667	establishment of plastid localization	19/1014	104/20876	4.42748e-06	AT5G58140/AT5G09660/AT5G19220/AT2G24270/AT1G32060/AT3G54050/AT4G22890/AT5G44190/AT1G64500/AT1G09340/AT2G21330/AT3G62910/AT3G47070/AT3G23700/AT1G42550/AT3G50820/AT3G25690/AT1G03630/AT1G56500
BP	GO:0035266	meristem growth	26/1014	179/20876	4.51296e-06	AT1G11860/AT5G56040/AT1G04400/AT4G08920/AT1G70370/AT3G06035/AT2G29550/AT3G08680/AT4G27180/AT1G75680/AT4G24190/AT3G02250/AT1G28440/AT3G56370/AT2G40540/AT1G03170/AT2G42840/AT1G04680/AT5G15580/AT1G11420/AT2G02130/AT4G22010/AT1G44900/AT5G55480/AT4G31840/AT2G22420
BP	GO:0019750	chloroplast localization	19/1014	105/20876	5.05048e-06	AT5G58140/AT5G09660/AT5G19220/AT2G24270/AT1G32060/AT3G54050/AT4G22890/AT5G44190/AT1G64500/AT1G09340/AT2G21330/AT3G62910/AT3G47070/AT3G23700/AT1G42550/AT3G50820/AT3G25690/AT1G03630/AT1G56500
BP	GO:0006833	water transport	22/1014	141/20876	9.05546e-06	AT1G62380/AT2G37170/AT2G13360/AT4G00430/AT2G42690/AT1G16880/AT1G13930/AT3G15353/AT1G23310/AT1G02500/AT5G20700/AT5G35630/AT1G47128/AT1G72150/AT5G60920/AT1G65930/AT5G05170/AT4G39090/AT4G24190/AT1G13440/AT5G62350/AT3G52930
BP	GO:0080167	response to karrikin	20/1014	128/20876	2.45498e-05	AT4G33150/AT3G02910/AT2G30490/AT3G22840/AT5G57785/AT4G37370/AT1G50900/AT3G55120/AT4G34710/AT3G52930/AT5G25460/AT5G05270/AT1G10370/AT1G06550/AT4G30400/AT3G21560/AT2G23910/AT3G53260/AT1G61800/AT1G53070
BP	GO:0042744	hydrogen peroxide catabolic process	14/1014	72/20876	5.27613e-05	AT1G11860/AT4G35090/AT1G13930/AT1G20620/AT1G20340/AT1G10500/AT2G21330/AT1G04400/AT1G23310/AT1G67080/AT1G53210/AT1G47128/AT3G49220/AT3G16950
BP	GO:0012501	programmed cell death	43/1014	448/20876	0.000106549	AT1G19640/AT2G21560/AT1G73260/AT3G56240/AT3G18280/AT3G55800/AT1G09970/AT3G01500/AT5G09660/AT5G40450/AT1G19670/AT2G39730/AT1G67870/AT1G32060/AT5G14740/AT2G46510/AT3G15353/AT4G01070/AT1G61660/AT2G41560/AT3G11630/AT1G09340/AT5G25890/AT5G48930/AT1G14790/AT5G65870/AT1G22740/AT3G50820/AT1G06680/AT5G20700/AT4G08920/AT3G12920/AT5G55450/AT4G33300/AT4G34710/AT1G10470/AT3G57260/AT3G27060/AT1G13110/AT3G28910…
BP	GO:0006766	vitamin metabolic process	16/1014	100/20876	0.000146984	AT3G45140/AT5G59750/AT1G06570/AT5G54770/AT5G53970/AT5G09660/AT2G38230/AT3G14990/AT2G21330/AT4G38970/AT5G01410/AT1G23740/AT1G08550/AT2G39770/AT3G16050/AT2G28880
BP	GO:0006612	protein targeting to membrane	37/1014	374/20876	0.000202803	AT1G19640/AT2G21560/AT3G56240/AT3G18280/AT3G55800/AT1G09970/AT3G01500/AT5G09660/AT5G40450/AT1G19670/AT2G39730/AT1G67870/AT1G32060/AT5G14740/AT2G46510/AT3G15353/AT4G01070/AT1G61660/AT3G11630/AT1G09340/AT5G25890/AT2G47450/AT5G48930/AT1G14790/AT5G65870/AT3G50820/AT1G06680/AT5G20700/AT5G55450/AT4G33300/AT4G34710/AT1G48900/AT1G10470/AT3G57260/AT1G13110/AT3G25780/AT1G08050
BP	GO:0071214	cellular response to abiotic stimulus	21/1014	165/20876	0.000297265	AT5G15840/AT4G14690/AT1G68010/AT2G42690/AT2G37970/AT3G22840/AT5G57910/AT4G36250/AT3G27690/AT5G13730/AT1G07180/AT1G09340/AT1G53210/AT4G08920/AT5G19770/AT1G04820/AT1G10470/AT3G17000/AT1G64660/AT2G01830/AT1G21970
BP	GO:0010264	myo-inositol hexakisphosphate biosynthetic process	12/1014	65/20876	0.000339822	AT1G80760/AT1G70580/AT1G64780/AT1G07180/AT3G56290/AT1G55960/AT2G15020/AT1G07010/AT2G37240/AT4G22200/AT1G23740/AT4G39800
BP	GO:0006972	hyperosmotic response	27/1014	250/20876	0.000493608	AT5G24770/AT1G19640/AT3G05120/AT2G39800/AT1G62380/AT2G46680/AT2G33380/AT1G13930/AT5G59320/AT2G46510/AT5G01410/AT3G05640/AT1G02500/AT5G35630/AT1G47128/AT1G72150/AT5G60920/AT1G65930/AT5G05170/AT4G39090/AT4G34710/AT4G24190/AT1G13440/AT5G62350/AT3G52930/AT5G58070/AT4G33000
BP	GO:0008283	cell proliferation	28/1014	264/20876	0.000503809	AT5G58650/AT3G22790/AT5G65870/AT1G11130/AT1G05440/AT4G19600/AT2G17560/AT4G29360/AT4G39860/AT3G51740/AT5G59870/AT2G07690/AT5G46280/AT3G49780/AT3G20670/AT4G02060/AT2G24490/AT2G16440/AT3G23890/AT1G57820/AT2G16780/AT5G66230/AT1G44900/AT5G67100/AT1G08560/AT4G23800/AT5G28640/AT5G49160
BP	GO:0080135	regulation of cellular response to stress	36/1014	385/20876	0.000732269	AT1G19640/AT2G21560/AT3G56240/AT3G18280/AT3G55800/AT1G09970/AT3G01500/AT5G09660/AT5G40450/AT1G19670/AT2G39730/AT1G67870/AT1G32060/AT5G14740/AT3G14990/AT2G46510/AT3G15353/AT4G01070/AT1G61660/AT3G11630/AT1G09340/AT5G25890/AT5G48930/AT1G14790/AT5G65870/AT3G50820/AT1G06680/AT5G20700/AT5G55450/AT4G33300/AT4G34710/AT1G10470/AT3G57260/AT1G13110/AT3G25780/AT1G08050
BP	GO:0010363	regulation of plant-type hypersensitive response	35/1014	371/20876	0.000756061	AT1G19640/AT2G21560/AT3G56240/AT3G18280/AT3G55800/AT1G09970/AT3G01500/AT5G09660/AT5G40450/AT1G19670/AT2G39730/AT1G67870/AT1G32060/AT5G14740/AT2G46510/AT3G15353/AT4G01070/AT1G61660/AT3G11630/AT1G09340/AT5G25890/AT5G48930/AT1G14790/AT5G65870/AT3G50820/AT1G06680/AT5G20700/AT5G55450/AT4G33300/AT4G34710/AT1G10470/AT3G57260/AT1G13110/AT3G25780/AT1G08050
BP	GO:0009310	amine catabolic process	16/1014	117/20876	0.00087963	AT2G05520/AT3G56240/AT3G28940/AT1G32450/AT3G53180/AT3G13110/AT1G02500/AT2G46330/AT2G41740/AT5G13710/AT3G23820/AT3G13520/AT3G14310/AT3G17100/AT1G13110/AT3G53260
BP	GO:0048638	regulation of developmental growth	28/1014	277/20876	0.00104905	AT1G11860/AT5G56040/AT1G04400/AT4G08920/AT1G70370/AT1G75950/AT3G06035/AT2G29550/AT3G08680/AT4G27180/AT1G75680/AT4G24190/AT3G02250/AT1G28440/AT3G56370/AT2G40540/AT1G03170/AT1G30570/AT2G42840/AT1G04680/AT5G15580/AT1G11420/AT2G02130/AT4G22010/AT1G44900/AT5G55480/AT4G31840/AT2G22420
BP	GO:0009626	plant-type hypersensitive response	36/1014	400/20876	0.00139314	AT1G19640/AT2G21560/AT3G56240/AT3G18280/AT3G55800/AT1G09970/AT3G01500/AT5G09660/AT5G40450/AT1G19670/AT2G39730/AT1G67870/AT1G32060/AT5G14740/AT2G46510/AT3G15353/AT4G01070/AT1G61660/AT3G11630/AT1G09340/AT5G25890/AT5G48930/AT1G14790/AT5G65870/AT3G50820/AT1G06680/AT5G20700/AT5G55450/AT4G33300/AT4G34710/AT1G10470/AT3G57260/AT1G13110/AT3G28910/AT3G25780/AT1G08050
BP	GO:0042547	cell wall modification involved in multidimensional cell growth	7/1014	28/20876	0.00142952	AT1G70710/AT3G29030/AT2G03090/AT3G54920/AT2G37640/AT1G10550/AT2G40610
BP	GO:0045088	regulation of innate immune response	37/1014	419/20876	0.00164345	AT1G19640/AT2G21560/AT3G49120/AT3G56240/AT3G18280/AT3G55800/AT1G09970/AT3G14150/AT3G01500/AT5G09660/AT5G40450/AT1G19670/AT2G39730/AT1G67870/AT1G32060/AT5G14740/AT2G46510/AT3G15353/AT4G01070/AT1G61660/AT3G11630/AT1G09340/AT5G25890/AT5G48930/AT1G14790/AT5G65870/AT3G50820/AT1G06680/AT5G20700/AT5G55450/AT4G33300/AT4G34710/AT1G10470/AT3G57260/AT1G13110/AT3G25780/AT1G08050
BP	GO:0010143	cutin biosynthetic process	5/1014	14/20876	0.00170938	AT2G38110/AT1G49430/AT5G23940/AT2G47240/AT3G54320
BP	GO:0009932	cell tip growth	32/1014	348/20876	0.00191182	AT3G22200/AT1G59640/AT1G27380/AT1G20340/AT1G70370/AT1G72150/AT5G60920/AT5G05170/AT1G75680/AT5G64740/AT3G09840/AT1G12090/AT3G23050/AT4G18960/AT3G54920/AT1G28440/AT3G16370/AT4G26690/AT1G75780/AT4G09960/AT5G48230/AT3G59530/AT1G04680/AT5G15580/AT2G02130/AT4G22010/AT1G04040/AT2G06850/AT3G03110/AT4G33000/AT5G19580/AT4G20050
BP	GO:0002682	regulation of immune system process	37/1014	424/20876	0.00195307	AT1G19640/AT2G21560/AT3G49120/AT3G56240/AT3G18280/AT3G55800/AT1G09970/AT3G14150/AT3G01500/AT5G09660/AT5G40450/AT1G19670/AT2G39730/AT1G67870/AT1G32060/AT5G14740/AT2G46510/AT3G15353/AT4G01070/AT1G61660/AT3G11630/AT1G09340/AT5G25890/AT5G48930/AT1G14790/AT5G65870/AT3G50820/AT1G06680/AT5G20700/AT5G55450/AT4G33300/AT4G34710/AT1G10470/AT3G57260/AT1G13110/AT3G25780/AT1G08050
BP	GO:0040008	regulation of growth	29/1014	306/20876	0.00211559	AT1G11860/AT5G56040/AT1G04400/AT4G08920/AT1G70370/AT1G75950/AT3G06035/AT2G29550/AT3G08680/AT4G27180/AT1G75680/AT3G23050/AT4G24190/AT3G02250/AT1G28440/AT3G56370/AT2G40540/AT1G03170/AT1G30570/AT2G42840/AT1G04680/AT5G15580/AT1G11420/AT2G02130/AT4G22010/AT1G44900/AT5G55480/AT4G31840/AT2G22420
BP	GO:0007568	aging	18/1014	154/20876	0.00219422	AT3G04070/AT1G69490/AT3G60140/AT1G54040/AT1G73220/AT3G56240/AT4G30270/AT5G65210/AT3G10985/AT2G39730/AT5G10650/AT5G65380/AT3G12090/AT5G51720/AT5G35630/AT2G46700/AT5G45890/AT2G13810
BP	GO:0009110	vitamin biosynthetic process	10/1014	59/20876	0.00219422	AT5G59750/AT1G06570/AT5G54770/AT5G53970/AT2G38230/AT3G14990/AT5G01410/AT2G39770/AT3G16050/AT2G28880
BP	GO:0010557	positive regulation of macromolecule biosynthetic process	40/1014	479/20876	0.00273409	AT2G36270/AT1G69600/AT1G45249/AT2G45660/AT3G01470/AT1G75240/AT2G46680/AT5G58140/AT4G34000/AT5G09660/AT3G19290/AT3G63140/AT2G27290/AT1G20340/AT2G03420/AT5G44190/AT5G02160/AT3G56290/AT1G27370/AT1G09340/AT2G21330/AT3G62910/AT4G38970/AT1G42550/AT3G50820/AT3G25690/AT1G03630/AT1G08550/AT3G54620/AT3G58120/AT3G54320/AT3G26744/AT2G42380/AT1G68170/AT3G44460/AT5G22650/AT1G21970/AT3G27785/AT5G38195/AT4G21050
BP	GO:0052546	cell wall pectin metabolic process	8/1014	41/20876	0.00296486	AT5G17420/AT1G09780/AT1G11580/AT5G10430/AT1G76160/AT5G15490/AT4G26690/AT5G55480
BP	GO:0090627	plant epidermal cell differentiation	33/1014	375/20876	0.00321639	AT4G05530/AT1G71692/AT3G29780/AT1G20340/AT1G11130/AT1G70370/AT3G16630/AT1G72150/AT5G60920/AT5G05170/AT4G23470/AT1G75680/AT5G64740/AT1G12090/AT3G23050/AT5G17330/AT4G30160/AT3G54920/AT1G21310/AT1G28440/AT3G16370/AT4G26690/AT1G75780/AT1G04680/AT5G15580/AT2G02130/AT4G22010/AT1G04040/AT2G06850/AT5G55480/AT4G00730/AT1G79840/AT4G33000
BP	GO:0010431	seed maturation	20/1014	187/20876	0.0033568	AT2G29090/AT2G36270/AT3G05120/AT3G07310/AT1G54060/AT1G59640/AT4G24660/AT2G38280/AT3G54620/AT5G52920/AT3G44750/AT3G08850/AT2G30470/AT3G26744/AT4G01560/AT3G20210/AT3G59030/AT1G78390/AT5G22650/AT1G76500
BP	GO:0009751	response to salicylic acid	39/1014	473/20876	0.00386221	AT2G40000/AT1G19640/AT5G59780/AT1G73260/AT1G05560/AT4G27450/AT2G05520/AT3G05120/AT5G65210/AT5G15310/AT3G55800/AT3G01500/AT4G34000/AT2G33380/AT5G09660/AT1G19670/AT2G39730/AT1G32060/AT5G14740/AT3G01420/AT2G46510/AT3G11630/AT1G09340/AT1G14790/AT3G50820/AT1G06680/AT5G20830/AT5G55450/AT2G32690/AT1G77120/AT4G23470/AT4G34710/AT2G14580/AT3G57260/AT3G28910/AT3G25780/AT1G08050/AT3G49850/AT2G13810
CC	GO:0048046	apoplast	64/1151	328/24998	9.70901e-21	AT3G49120/AT3G56240/AT3G55800/AT1G20160/AT1G11860/AT3G29780/AT1G68010/AT5G26000/AT3G01500/AT2G13360/AT5G09660/AT2G39730/AT5G59320/AT3G63140/AT5G49360/AT1G32060/AT5G14740/AT1G20620/AT3G13080/AT3G54050/AT3G14415/AT5G61410/AT3G14420/AT5G38430/AT3G11630/AT1G09340/AT2G21330/AT5G38410/AT4G38970/AT1G23310/AT1G23740/AT5G58330/AT1G06680/AT5G35630/AT1G47128/AT3G26650/AT1G09780/AT4G33300/AT1G09210/AT5G19770…
CC	GO:0034357	photosynthetic membrane	64/1151	341/24998	2.79445e-20	AT3G45140/AT3G16250/AT4G14690/AT1G50020/AT3G01500/AT1G15980/AT5G64040/AT1G18730/AT4G23890/AT4G04020/AT2G39730/AT1G16880/AT2G44920/AT3G01440/AT3G22840/AT1G79040/AT1G74730/AT1G32060/AT5G21430/AT5G14740/AT2G27290/AT3G27690/AT1G73110/AT1G20340/AT2G39470/AT4G22890/AT2G30570/AT5G58260/AT5G02160/AT2G05100/AT1G55670/AT1G70760/AT1G72640/AT2G47450/AT1G08380/AT2G46820/AT3G51510/AT1G74880/AT3G47070/AT1G67740…
CC	GO:0009534	chloroplast thylakoid	72/1151	425/24998	2.79445e-20	AT3G45140/AT3G16250/AT1G11860/AT4G14690/AT1G50020/AT3G01500/AT1G15980/AT5G64040/AT3G29240/AT1G18730/AT4G23890/AT5G24490/AT4G04020/AT2G39730/AT1G16880/AT2G44920/AT3G01440/AT3G22840/AT3G63140/AT1G79040/AT1G74730/AT1G32060/AT5G21430/AT5G14740/AT2G27290/AT3G27690/AT1G73110/AT1G20340/AT2G39470/AT4G22890/AT2G30570/AT5G58260/AT5G02160/AT1G77090/AT2G05100/AT1G55670/AT1G72640/AT2G21330/AT2G47450/AT2G46820…
CC	GO:0031976	plastid thylakoid	72/1151	425/24998	2.79445e-20	AT3G45140/AT3G16250/AT1G11860/AT4G14690/AT1G50020/AT3G01500/AT1G15980/AT5G64040/AT3G29240/AT1G18730/AT4G23890/AT5G24490/AT4G04020/AT2G39730/AT1G16880/AT2G44920/AT3G01440/AT3G22840/AT3G63140/AT1G79040/AT1G74730/AT1G32060/AT5G21430/AT5G14740/AT2G27290/AT3G27690/AT1G73110/AT1G20340/AT2G39470/AT4G22890/AT2G30570/AT5G58260/AT5G02160/AT1G77090/AT2G05100/AT1G55670/AT1G72640/AT2G21330/AT2G47450/AT2G46820…
CC	GO:0009505	plant-type cell wall	41/1151	274/24998	5.97406e-10	AT4G21150/AT2G43050/AT3G49120/AT4G30270/AT2G30490/AT5G26000/AT5G49360/AT3G59010/AT1G01800/AT5G64260/AT3G08680/AT5G61790/AT1G11580/AT5G60920/AT3G49220/AT3G61820/AT4G33220/AT4G18030/AT3G52500/AT1G76160/AT5G34940/AT1G72730/AT4G26690/AT2G45470/AT4G02300/AT1G69530/AT5G25460/AT5G07030/AT3G51740/AT5G44130/AT4G32460/AT5G11420/AT4G21650/AT4G22010/AT1G04040/AT2G06850/AT4G21630/AT5G55590/AT1G74010/AT1G53070…
CC	GO:0031225	anchored component of membrane	34/1151	248/24998	2.13642e-07	AT1G23050/AT5G62630/AT5G15630/AT1G22480/AT3G06035/AT2G46330/AT5G60920/AT4G16120/AT3G13520/AT2G34510/AT4G29360/AT5G10430/AT3G43720/AT3G54920/AT5G55730/AT4G26690/AT2G45470/AT1G55260/AT3G07390/AT5G44130/AT4G37450/AT1G27950/AT1G09790/AT3G20520/AT5G55480/AT5G64080/AT5G64310/AT4G31840/AT2G25060/AT3G01070/AT5G56170/AT3G60900/AT4G28365/AT3G51330
CC	GO:0031226	intrinsic component of plasma membrane	21/1151	115/24998	8.03105e-07	AT5G23660/AT1G21460/AT3G28007/AT5G62630/AT5G60920/AT4G16120/AT4G29360/AT3G54920/AT5G55730/AT4G26690/AT2G45470/AT4G10850/AT1G10550/AT3G19930/AT3G07390/AT5G44130/AT1G27950/AT5G55480/AT5G64080/AT2G25060/AT3G60900
CC	GO:0005777	peroxisome	26/1151	185/24998	4.10588e-06	AT1G26930/AT1G06460/AT3G47430/AT1G70580/AT3G14150/AT4G35090/AT4G05530/AT1G68010/AT5G26000/AT2G13360/AT5G09660/AT1G20620/AT1G07180/AT3G14415/AT3G14420/AT1G09340/AT1G07010/AT2G45740/AT1G20560/AT1G23310/AT5G04870/AT5G48880/AT1G13440/AT1G52400/AT5G48230/AT4G36880
CC	GO:0042579	microbody	26/1151	185/24998	4.10588e-06	AT1G26930/AT1G06460/AT3G47430/AT1G70580/AT3G14150/AT4G35090/AT4G05530/AT1G68010/AT5G26000/AT2G13360/AT5G09660/AT1G20620/AT1G07180/AT3G14415/AT3G14420/AT1G09340/AT1G07010/AT2G45740/AT1G20560/AT1G23310/AT5G04870/AT5G48880/AT1G13440/AT1G52400/AT5G48230/AT4G36880
CC	GO:0045298	tubulin complex	6/1151	13/24998	9.71562e-05	AT2G29550/AT5G19770/AT1G04820/AT5G44340/AT5G62690/AT4G20890
CC	GO:0030076	light-harvesting complex	7/1151	25/24998	0.000614346	AT3G27690/AT2G05100/AT1G29930/AT1G67080/AT3G54890/AT3G61470/AT1G19150
CC	GO:0019005	SCF ubiquitin ligase complex	7/1151	33/24998	0.00371632	AT5G57900/AT1G21410/AT1G75950/AT5G25350/AT1G04250/AT3G23050/AT1G20140
CC	GO:0044445	cytosolic part	28/1151	315/24998	0.00406608	AT5G24770/AT1G11860/AT4G35090/AT5G26000/AT3G17820/AT1G20620/AT3G14420/AT2G21330/AT5G38410/AT5G35630/AT3G02560/AT1G52300/AT3G12390/AT2G18020/AT3G02080/AT5G02870/AT4G15000/AT4G36130/AT5G15650/AT3G23390/AT3G09840/AT2G37190/AT2G21790/AT1G34430/AT4G32840/AT3G02230/AT3G02190/AT3G28500
MF	GO:0008483	transaminase activity	12/983	48/20495	0.000380794	AT3G22200/AT1G70580/AT2G13360/AT5G53970/AT4G28410/AT1G23310/AT2G38400/AT1G10060/AT1G70560/AT2G28880/AT1G80360/AT2G13810
MF	GO:0016769	transferase activity, transferring nitrogenous groups	12/983	48/20495	0.000380794	AT3G22200/AT1G70580/AT2G13360/AT5G53970/AT4G28410/AT1G23310/AT2G38400/AT1G10060/AT1G70560/AT2G28880/AT1G80360/AT2G13810
MF	GO:0048037	cofactor binding	17/983	104/20495	0.000894208	AT1G17170/AT2G29450/AT4G14690/AT5G58140/AT3G22840/AT3G27690/AT2G05100/AT1G29930/AT3G08940/AT3G54890/AT5G51720/AT3G61470/AT1G19150/AT3G05020/AT1G70560/AT1G02930/AT1G02920
MF	GO:0046527	glucosyltransferase activity	20/983	138/20495	0.000894208	AT3G44990/AT1G05560/AT4G30270/AT1G55850/AT2G36800/AT3G16520/AT2G29740/AT4G15490/AT5G44030/AT5G17420/AT4G01070/AT2G32530/AT5G20830/AT5G05170/AT5G64740/AT3G28180/AT3G02230/AT3G21560/AT2G06850/AT4G15480
MF	GO:0016168	chlorophyll binding	9/983	32/20495	0.000894208	AT4G14690/AT3G22840/AT3G27690/AT2G05100/AT1G29930/AT3G08940/AT3G54890/AT3G61470/AT1G19150
MF	GO:0042802	identical protein binding	21/983	153/20495	0.000894208	AT3G01470/AT3G47430/AT2G30490/AT5G54770/AT5G58140/AT5G15850/AT2G47450/AT5G01410/AT1G04400/AT2G45740/AT4G22200/AT4G17870/AT1G53090/AT4G08920/AT3G09840/AT1G04250/AT1G52400/AT5G11950/AT3G46940/AT3G49850/AT5G55250
MF	GO:0016620	oxidoreductase activity, acting on the aldehyde or oxo group of donors, NAD or NADP as acceptor	10/983	43/20495	0.00155218	AT2G39800/AT5G22500/AT4G36250/AT2G24270/AT1G04580/AT1G74920/AT1G13440/AT4G30470/AT2G23910/AT3G56700
MF	GO:0016798	hydrolase activity, acting on glycosyl bonds	39/983	408/20495	0.00171232	AT3G60140/AT3G12500/AT3G44990/AT1G60590/AT4G30270/AT5G26000/AT5G18670/AT5G49360/AT3G06510/AT1G70710/AT1G70370/AT5G64570/AT5G26120/AT1G75680/AT4G29360/AT5G34940/AT1G45130/AT3G62110/AT5G55180/AT4G15210/AT1G10640/AT1G52400/AT5G56870/AT5G04560/AT1G64390/AT3G57260/AT1G10550/AT4G02290/AT3G18070/AT1G11545/AT5G48070/AT2G06850/AT4G25000/AT5G17200/AT3G60120/AT2G36190/AT4G32370/AT4G33860/AT4G20050

## Sheet: S4
Supplementary Table S4. List of significantly enriched KEGG pathway for DEGs in AE vs. Bna
Term	Database	ID	Input number	Background number	Corrected P-Value	geneID	Link
AE8 vs. Bna8
Metabolic pathways	KEGG PATHWAY	ath01100	198	2246	8.19303e-44	ath:AT5G10300|ath:AT5G25620|ath:AT1G74100|ath:AT4G28680|ath:AT2G21330|ath:AT4G28750|ath:AT3G17390|ath:AT5G38430|ath:AT4G35260|ath:AT4G34250|ath:AT1G79550|ath:AT4G14880|ath:AT1G10370|ath:AT1G70410|ath:AT5G05690|ath:AT1G61790|ath:AT1G66430|ath:AT3G22890|ath:AT4G31500|ath:AT5G62670|ath:AT1G23870|ath:AT4G33150|ath:AT1G73010|ath:AT3G18410|ath:AT3G16150|ath:AT2G38400|ath:AT4G28130|ath:AT3G14420|ath:AT1…	http://www.genome.jp/kegg-bin/show_pathway?ath01100/ath:AT5G10300%09red/ath:AT5G25620%09red/ath:AT1G74100%09red/ath:AT4G28680%09red/ath:AT2G21330%09red/ath:AT4G28750%09red/ath:AT3G17390%09red/ath:AT5G38430%09red/ath:AT4G35260%09red/ath:AT4G34250%09red/ath:AT1G79550%09red/ath:AT4G14880%09red/ath:AT1G10370%09red/ath:AT1G70410%09red/ath:AT5G05690%09red/ath:AT1G61790%09red/ath:AT1G66430%09red/ath:AT3…
Biosynthesis of secondary metabolites	KEGG PATHWAY	ath01110	111	1107	9.03733e-28	ath:AT5G10300|ath:AT1G74100|ath:AT4G28680|ath:AT2G21330|ath:AT3G17390|ath:AT5G38430|ath:AT4G35260|ath:AT4G34250|ath:AT1G79550|ath:AT4G14880|ath:AT5G05690|ath:AT4G30340|ath:AT4G31500|ath:AT4G33150|ath:AT3G19710|ath:AT1G58080|ath:AT1G61720|ath:AT3G16150|ath:AT2G38400|ath:AT4G28130|ath:AT1G11860|ath:AT4G35090|ath:AT4G32840|ath:AT4G26270|ath:AT5G48300|ath:AT1G24100|ath:AT3G02020|ath:AT1G20620|ath:AT2…	http://www.genome.jp/kegg-bin/show_pathway?ath01110/ath:AT5G10300%09red/ath:AT1G74100%09red/ath:AT4G28680%09red/ath:AT2G21330%09red/ath:AT3G17390%09red/ath:AT5G38430%09red/ath:AT4G35260%09red/ath:AT4G34250%09red/ath:AT1G79550%09red/ath:AT4G14880%09red/ath:AT5G05690%09red/ath:AT4G30340%09red/ath:AT4G31500%09red/ath:AT4G33150%09red/ath:AT3G19710%09red/ath:AT1G58080%09red/ath:AT1G61720%09red/ath:AT3…
Carbon metabolism	KEGG PATHWAY	ath01200	40	273	1.49751e-14	ath:AT3G61440|ath:AT2G24270|ath:AT5G65690|ath:AT2G21330|ath:AT5G47720|ath:AT1G12550|ath:AT4G26270|ath:AT4G35260|ath:AT1G79550|ath:AT4G14880|ath:AT3G14415|ath:AT5G61410|ath:AT3G26650|ath:AT1G13440|ath:AT5G38410|ath:AT5G38430|ath:AT4G38970|ath:AT1G11860|ath:AT4G35630|ath:AT1G43670|ath:AT5G24420|ath:AT5G36700|ath:AT1G70580|ath:AT1G06550|ath:AT4G26530|ath:AT4G37930|ath:AT3G54050|ath:AT4G35090|ath:AT3…	http://www.genome.jp/kegg-bin/show_pathway?ath01200/ath:AT3G61440%09red/ath:AT2G24270%09red/ath:AT5G65690%09red/ath:AT2G21330%09red/ath:AT5G47720%09red/ath:AT1G12550%09red/ath:AT4G26270%09red/ath:AT4G35260%09red/ath:AT1G79550%09red/ath:AT4G14880%09red/ath:AT3G14415%09red/ath:AT5G61410%09red/ath:AT3G26650%09red/ath:AT1G13440%09red/ath:AT5G38410%09red/ath:AT5G38430%09red/ath:AT4G38970%09red/ath:AT1…
Glyoxylate and dicarboxylate metabolism	KEGG PATHWAY	ath00630	18	78	2.52792e-09	ath:AT5G36700|ath:AT3G14420|ath:AT1G70580|ath:AT5G47720|ath:AT1G11860|ath:AT1G66200|ath:AT1G68010|ath:AT5G38410|ath:AT5G38430|ath:AT1G12550|ath:AT4G37930|ath:AT1G20620|ath:AT2G13360|ath:AT5G09660|ath:AT3G14415|ath:AT4G37560|ath:AT5G35630|ath:AT4G35090	http://www.genome.jp/kegg-bin/show_pathway?ath00630/ath:AT3G14420%09red/ath:AT1G70580%09red/ath:AT1G66200%09red/ath:AT5G47720%09red/ath:AT1G11860%09red/ath:AT1G68010%09red/ath:AT5G36790%09red/ath:AT5G38410%09red/ath:AT5G38430%09red/ath:AT1G12550%09red/ath:AT4G37930%09red/ath:AT1G20620%09red/ath:AT2G13360%09red/ath:AT5G09660%09red/ath:AT3G14415%09red/ath:AT4G37560%09red/ath:AT5G35630%09red/ath:AT4…
Tryptophan metabolism	KEGG PATHWAY	ath00380	16	60	3.62937e-09	ath:AT3G44300|ath:AT4G24670|ath:AT1G74100|ath:AT1G54100|ath:AT4G31500|ath:AT5G25620|ath:AT2G20340|ath:AT1G24100|ath:AT5G26000|ath:AT1G20620|ath:AT1G04580|ath:AT5G47720|ath:AT4G35160|ath:AT3G48000|ath:AT1G70560|ath:AT4G35090	http://www.genome.jp/kegg-bin/show_pathway?ath00380/ath:AT3G44300%09red/ath:AT4G24670%09red/ath:AT1G74100%09red/ath:AT1G54100%09red/ath:AT4G31500%09red/ath:AT5G25620%09red/ath:AT2G20340%09red/ath:AT1G24100%09red/ath:AT5G26000%09red/ath:AT1G20620%09red/ath:AT1G04580%09red/ath:AT5G47720%09red/ath:AT4G35160%09red/ath:AT3G48000%09red/ath:AT1G70560%09red/ath:AT4G35090%09red
Carbon fixation in photosynthetic organisms	KEGG PATHWAY	ath00710	16	69	1.75259e-08	ath:AT5G61410|ath:AT1G13440|ath:AT5G65690|ath:AT3G26650|ath:AT1G70580|ath:AT2G21330|ath:AT5G38410|ath:AT5G38430|ath:AT4G26530|ath:AT3G55800|ath:AT5G09660|ath:AT1G79550|ath:AT1G32060|ath:AT4G38970|ath:AT3G54050|ath:AT1G43670	http://www.genome.jp/kegg-bin/show_pathway?ath00710/ath:AT5G61410%09red/ath:AT1G13440%09red/ath:AT5G65690%09red/ath:AT3G26650%09red/ath:AT1G70580%09red/ath:AT2G21330%09red/ath:AT5G38410%09red/ath:AT5G38430%09red/ath:AT4G26530%09red/ath:AT3G55800%09red/ath:AT5G09660%09red/ath:AT1G79550%09red/ath:AT1G32060%09red/ath:AT4G38970%09red/ath:AT3G54050%09red/ath:AT1G43670%09red
Starch and sucrose metabolism	KEGG PATHWAY	ath00500	21	165	5.85906e-07	ath:AT4G24040|ath:AT4G10120|ath:AT1G66430|ath:AT4G22100|ath:AT1G70290|ath:AT2G36190|ath:AT4G24260|ath:AT1G23870|ath:AT5G44640|ath:AT5G48300|ath:AT2G31390|ath:AT3G29320|ath:AT5G10100|ath:AT2G18700|ath:AT4G39210|ath:AT4G15210|ath:AT3G60130|ath:AT1G26560|ath:AT1G78580|ath:AT5G20830|ath:AT2G44450	http://www.genome.jp/kegg-bin/show_pathway?ath00500/ath:AT4G24040%09red/ath:AT4G10120%09red/ath:AT1G66430%09red/ath:AT4G22100%09red/ath:AT1G70290%09red/ath:AT2G36190%09red/ath:AT4G24260%09red/ath:AT1G23870%09red/ath:AT5G44640%09red/ath:AT5G48300%09red/ath:AT2G31390%09red/ath:AT3G29320%09red/ath:AT5G10100%09red/ath:AT2G18700%09red/ath:AT4G39210%09red/ath:AT4G15210%09red/ath:AT3G60130%09red/ath:AT1…
Peroxisome	KEGG PATHWAY	ath04146	15	87	1.33069e-06	ath:AT4G33790|ath:AT4G05530|ath:AT3G14420|ath:AT5G22500|ath:AT1G64400|ath:AT3G14415|ath:AT4G25100|ath:AT3G10920|ath:AT1G52870|ath:AT2G47240|ath:AT2G13360|ath:AT1G08830|ath:AT2G28190|ath:AT4G35090|ath:AT1G20620	http://www.genome.jp/kegg-bin/show_pathway?ath04146/ath:AT4G33790%09red/ath:AT4G05530%09red/ath:AT3G14420%09red/ath:AT5G22500%09red/ath:AT1G64400%09red/ath:AT3G14415%09red/ath:AT4G25100%09red/ath:AT3G10920%09red/ath:AT1G52870%09red/ath:AT2G47240%09red/ath:AT2G13360%09red/ath:AT1G08830%09red/ath:AT2G28190%09red/ath:AT4G35090%09red/ath:AT1G20620%09red
Glucosinolate biosynthesis	KEGG PATHWAY	ath00966	9	23	1.33069e-06	ath:AT4G13770|ath:AT1G74100|ath:AT4G31500|ath:AT5G23010|ath:AT1G24100|ath:AT2G43100|ath:AT5G14200|ath:AT1G16410|ath:AT3G19710	http://www.genome.jp/kegg-bin/show_pathway?ath00966/ath:AT4G13770%09red/ath:AT1G74100%09red/ath:AT4G31500%09red/ath:AT5G23010%09red/ath:AT1G24100%09red/ath:AT2G43100%09red/ath:AT5G14200%09red/ath:AT1G16410%09red/ath:AT3G19710%09red
Glycolysis / Gluconeogenesis	KEGG PATHWAY	ath00010	17	116	1.33069e-06	ath:AT2G24270|ath:AT4G32840|ath:AT3G48000|ath:AT1G13440|ath:AT4G17260|ath:AT2G21330|ath:AT5G65690|ath:AT4G26530|ath:AT4G38970|ath:AT4G26270|ath:AT1G79550|ath:AT1G54100|ath:AT5G54960|ath:AT1G22430|ath:AT3G54050|ath:AT1G43670|ath:AT1G77120	http://www.genome.jp/kegg-bin/show_pathway?ath00010/ath:AT2G24270%09red/ath:AT4G32840%09red/ath:AT3G48000%09red/ath:AT1G13440%09red/ath:AT4G17260%09red/ath:AT2G21330%09red/ath:AT5G65690%09red/ath:AT4G26530%09red/ath:AT4G38970%09red/ath:AT4G26270%09red/ath:AT1G79550%09red/ath:AT1G54100%09red/ath:AT5G54960%09red/ath:AT1G22430%09red/ath:AT3G54050%09red/ath:AT1G43670%09red/ath:AT1G77120%09red
Glycine, serine and threonine metabolism	KEGG PATHWAY	ath00260	13	70	3.42339e-06	ath:AT1G08630|ath:AT4G12290|ath:AT1G70580|ath:AT2G38400|ath:AT1G11860|ath:AT1G68010|ath:AT1G74920|ath:AT1G12550|ath:AT3G02020|ath:AT4G37930|ath:AT1G54100|ath:AT2G13360|ath:AT4G35630	http://www.genome.jp/kegg-bin/show_pathway?ath00260/ath:AT1G08630%09red/ath:AT4G12290%09red/ath:AT1G70580%09red/ath:AT2G38400%09red/ath:AT1G11860%09red/ath:AT1G68010%09red/ath:AT1G74920%09red/ath:AT1G12550%09red/ath:AT3G02020%09red/ath:AT4G37930%09red/ath:AT1G54100%09red/ath:AT2G13360%09red/ath:AT4G35630%09red
Photosynthesis - antenna proteins	KEGG PATHWAY	ath00196	8	22	8.69418e-06	ath:AT4G10340|ath:AT1G19150|ath:AT3G61470|ath:AT2G05100|ath:AT2G34430|ath:AT3G27690|ath:AT2G40100|ath:AT1G29930	http://www.genome.jp/kegg-bin/show_pathway?ath00196/ath:AT4G10340%09red/ath:AT1G19150%09red/ath:AT3G61470%09red/ath:AT2G05100%09red/ath:AT2G34430%09red/ath:AT3G27690%09red/ath:AT2G40100%09red/ath:AT1G29930%09red
Cyanoamino acid metabolism	KEGG PATHWAY	ath00460	12	69	1.4353e-05	ath:AT3G61440|ath:AT5G10300|ath:AT3G44300|ath:AT4G22100|ath:AT3G16150|ath:AT5G44640|ath:AT4G37930|ath:AT2G44450|ath:AT4G29210|ath:AT3G60130|ath:AT1G26560|ath:AT4G37560	http://www.genome.jp/kegg-bin/show_pathway?ath00460/ath:AT3G61440%09red/ath:AT5G10300%09red/ath:AT3G44300%09red/ath:AT4G22100%09red/ath:AT3G16150%09red/ath:AT5G44640%09red/ath:AT4G37930%09red/ath:AT2G44450%09red/ath:AT4G29210%09red/ath:AT3G60130%09red/ath:AT1G26560%09red/ath:AT4G37560%09red
Biosynthesis of amino acids	KEGG PATHWAY	ath01230	23	251	1.4353e-05	ath:AT3G61440|ath:AT2G21330|ath:AT3G17390|ath:AT4G26270|ath:AT4G35260|ath:AT1G79550|ath:AT4G14880|ath:AT5G61410|ath:AT1G13440|ath:AT4G35630|ath:AT1G08630|ath:AT1G58080|ath:AT1G70580|ath:AT1G66200|ath:AT4G26530|ath:AT4G37930|ath:AT4G39980|ath:AT4G38970|ath:AT3G13110|ath:AT4G32840|ath:AT5G35630|ath:AT3G02020|ath:AT2G39800	http://www.genome.jp/kegg-bin/show_pathway?ath01230/ath:AT3G61440%09red/ath:AT2G21330%09red/ath:AT3G17390%09red/ath:AT4G26270%09red/ath:AT4G35260%09red/ath:AT1G79550%09red/ath:AT4G14880%09red/ath:AT5G61410%09red/ath:AT1G13440%09red/ath:AT4G35630%09red/ath:AT1G08630%09red/ath:AT1G58080%09red/ath:AT1G70580%09red/ath:AT1G66200%09red/ath:AT4G26530%09red/ath:AT4G37930%09red/ath:AT4G39980%09red/ath:AT4…
2-Oxocarboxylic acid metabolism	KEGG PATHWAY	ath01210	12	74	2.49723e-05	ath:AT4G13770|ath:AT1G70580|ath:AT4G31500|ath:AT1G74100|ath:AT5G23010|ath:AT1G24100|ath:AT3G02020|ath:AT4G35260|ath:AT2G43100|ath:AT5G14200|ath:AT1G16410|ath:AT3G19710	http://www.genome.jp/kegg-bin/show_pathway?ath01210/ath:AT4G13770%09red/ath:AT1G70580%09red/ath:AT4G31500%09red/ath:AT1G74100%09red/ath:AT5G23010%09red/ath:AT1G24100%09red/ath:AT3G02020%09red/ath:AT4G35260%09red/ath:AT2G43100%09red/ath:AT5G14200%09red/ath:AT1G16410%09red/ath:AT3G19710%09red
Photosynthesis	KEGG PATHWAY	ath00195	12	77	3.37612e-05	ath:AT1G31330|ath:AT1G20340|ath:AT4G04640|ath:AT4G02770|ath:AT2G30570|ath:AT4G28750|ath:AT1G52230|ath:AT1G08380|ath:AT1G60950|ath:AT1G44575|ath:AT1G55670|ath:AT5G64040	http://www.genome.jp/kegg-bin/show_pathway?ath00195/ath:AT1G31330%09red/ath:AT1G20340%09red/ath:AT4G04640%09red/ath:AT4G02770%09red/ath:AT2G30570%09red/ath:AT4G28750%09red/ath:AT1G52230%09red/ath:AT1G08380%09red/ath:AT1G60950%09red/ath:AT1G44575%09red/ath:AT1G55670%09red/ath:AT5G64040%09red
Pentose phosphate pathway	KEGG PATHWAY	ath00030	10	58	8.94485e-05	ath:AT5G61410|ath:AT4G32840|ath:AT2G24270|ath:AT2G21330|ath:AT4G26530|ath:AT4G38970|ath:AT4G26270|ath:AT3G54050|ath:AT1G43670|ath:AT5G24420	http://www.genome.jp/kegg-bin/show_pathway?ath00030/ath:AT5G61410%09red/ath:AT4G32840%09red/ath:AT2G24270%09red/ath:AT2G21330%09red/ath:AT4G26530%09red/ath:AT4G38970%09red/ath:AT4G26270%09red/ath:AT3G54050%09red/ath:AT1G43670%09red/ath:AT5G24420%09red
Fructose and mannose metabolism	KEGG PATHWAY	ath00051	10	64	0.000180498	ath:AT1G66430|ath:AT4G32840|ath:AT2G21330|ath:AT2G31390|ath:AT4G26530|ath:AT4G38970|ath:AT4G26270|ath:AT1G67070|ath:AT3G54050|ath:AT1G43670	http://www.genome.jp/kegg-bin/show_pathway?ath00051/ath:AT1G66430%09red/ath:AT4G32840%09red/ath:AT2G21330%09red/ath:AT2G31390%09red/ath:AT4G26530%09red/ath:AT4G38970%09red/ath:AT4G26270%09red/ath:AT1G67070%09red/ath:AT3G54050%09red/ath:AT1G43670%09red
Nitrogen metabolism	KEGG PATHWAY	ath00910	8	43	0.000362411	ath:AT3G44300|ath:AT1G70410|ath:AT1G66200|ath:AT5G18170|ath:AT5G14740|ath:AT3G01500|ath:AT4G37560|ath:AT5G35630	http://www.genome.jp/kegg-bin/show_pathway?ath00910/ath:AT3G44300%09red/ath:AT1G70410%09red/ath:AT1G66200%09red/ath:AT5G18170%09red/ath:AT5G14740%09red/ath:AT3G01500%09red/ath:AT4G37560%09red/ath:AT5G35630%09red
Cysteine and methionine metabolism	KEGG PATHWAY	ath00270	13	121	0.000399696	ath:AT3G61440|ath:AT1G12010|ath:AT4G17260|ath:AT2G38400|ath:AT4G23600|ath:AT3G17390|ath:AT3G02020|ath:AT5G09660|ath:AT4G14880|ath:AT2G19590|ath:AT4G35630|ath:AT1G62380|ath:AT3G13110	http://www.genome.jp/kegg-bin/show_pathway?ath00270/ath:AT3G61440%09red/ath:AT1G12010%09red/ath:AT4G17260%09red/ath:AT2G38400%09red/ath:AT4G23600%09red/ath:AT3G17390%09red/ath:AT3G02020%09red/ath:AT5G09660%09red/ath:AT4G14880%09red/ath:AT2G19590%09red/ath:AT4G35630%09red/ath:AT1G62380%09red/ath:AT3G13110%09red
Alanine, aspartate and glutamate metabolism	KEGG PATHWAY	ath00250	8	51	0.000944771	ath:AT3G16150|ath:AT1G70580|ath:AT2G38400|ath:AT5G17330|ath:AT5G18170|ath:AT1G66200|ath:AT2G13360|ath:AT5G35630	http://www.genome.jp/kegg-bin/show_pathway?ath00250/ath:AT3G16150%09red/ath:AT1G70580%09red/ath:AT2G38400%09red/ath:AT5G17330%09red/ath:AT5G18170%09red/ath:AT1G66200%09red/ath:AT2G13360%09red/ath:AT5G35630%09red
Sulfur metabolism	KEGG PATHWAY	ath00920	7	42	0.00164363	ath:AT3G61440|ath:AT5G63980|ath:AT3G22890|ath:AT4G21990|ath:AT4G14880|ath:AT1G62180|ath:AT3G13110	http://www.genome.jp/kegg-bin/show_pathway?ath00920/ath:AT3G61440%09red/ath:AT5G63980%09red/ath:AT3G22890%09red/ath:AT4G21990%09red/ath:AT4G14880%09red/ath:AT1G62180%09red/ath:AT3G13110%09red
Phenylpropanoid biosynthesis	KEGG PATHWAY	ath00940	14	166	0.00184609	ath:AT1G65060|ath:AT5G54160|ath:AT4G22100|ath:AT5G44640|ath:AT4G37520|ath:AT3G49120|ath:AT3G21560|ath:AT2G44450|ath:AT2G37130|ath:AT1G71695|ath:AT3G60130|ath:AT1G26560|ath:AT2G22420|ath:AT3G50740	http://www.genome.jp/kegg-bin/show_pathway?ath00940/ath:AT1G65060%09red/ath:AT5G54160%09red/ath:AT4G22100%09red/ath:AT5G44640%09red/ath:AT4G37520%09red/ath:AT3G49120%09red/ath:AT3G21560%09red/ath:AT2G44450%09red/ath:AT2G37130%09red/ath:AT1G71695%09red/ath:AT3G60130%09red/ath:AT1G26560%09red/ath:AT2G22420%09red/ath:AT3G50740%09red
Plant hormone signal transduction	KEGG PATHWAY	ath04075	19	273	0.00184609	ath:AT2G38120|ath:AT3G17600|ath:AT1G77920|ath:AT4G39400|ath:AT2G40330|ath:AT1G19850|ath:AT2G33310|ath:AT1G72770|ath:AT5G59220|ath:AT2G01830|ath:AT1G74890|ath:AT2G36270|ath:AT1G10470|ath:AT3G48100|ath:AT4G37390|ath:AT1G19050|ath:AT5G13220|ath:AT4G34000|ath:AT4G26080	http://www.genome.jp/kegg-bin/show_pathway?ath04075/ath:AT2G38120%09red/ath:AT3G17600%09red/ath:AT1G77920%09red/ath:AT4G39400%09red/ath:AT2G40330%09red/ath:AT1G19850%09red/ath:AT2G33310%09red/ath:AT1G72770%09red/ath:AT5G59220%09red/ath:AT2G01830%09red/ath:AT1G74890%09red/ath:AT2G36270%09red/ath:AT1G10470%09red/ath:AT3G48100%09red/ath:AT4G37390%09red/ath:AT1G19050%09red/ath:AT5G13220%09red/ath:AT4…
alpha-Linolenic acid metabolism	KEGG PATHWAY	ath00592	7	44	0.00184609	ath:AT5G04040|ath:AT1G17420|ath:AT1G77120|ath:AT1G73680|ath:AT1G19640|ath:AT3G25780|ath:AT3G45140	http://www.genome.jp/kegg-bin/show_pathway?ath00592/ath:AT5G04040%09red/ath:AT1G17420%09red/ath:AT1G77120%09red/ath:AT1G73680%09red/ath:AT1G19640%09red/ath:AT3G25780%09red/ath:AT3G45140%09red
Cutin, suberine and wax biosynthesis	KEGG PATHWAY	ath00073	6	31	0.00184609	ath:AT4G33790|ath:AT1G57750|ath:AT1G02205|ath:AT1G72970|ath:AT2G33380|ath:AT5G22500	http://www.genome.jp/kegg-bin/show_pathway?ath00073/ath:AT4G33790%09red/ath:AT1G57750%09red/ath:AT1G02205%09red/ath:AT1G72970%09red/ath:AT2G33380%09red/ath:AT5G22500%09red
Glycerolipid metabolism	KEGG PATHWAY	ath00561	8	60	0.00198057	ath:AT5G13640|ath:AT4G30340|ath:AT1G54100|ath:AT4G28130|ath:AT5G08380|ath:AT2G38110|ath:AT5G04040|ath:AT3G48000	http://www.genome.jp/kegg-bin/show_pathway?ath00561/ath:AT5G13640%09red/ath:AT4G30340%09red/ath:AT1G54100%09red/ath:AT4G28130%09red/ath:AT5G08380%09red/ath:AT2G38110%09red/ath:AT5G04040%09red/ath:AT3G48000%09red
Amino sugar and nucleotide sugar metabolism	KEGG PATHWAY	ath00520	12	131	0.00206003	ath:AT1G66430|ath:AT1G02730|ath:AT2G31390|ath:AT4G30440|ath:AT1G12780|ath:AT5G48300|ath:AT5G64570|ath:AT3G02230|ath:AT4G39210|ath:AT4G16130|ath:AT1G65590|ath:AT1G67070	http://www.genome.jp/kegg-bin/show_pathway?ath00520/ath:AT1G66430%09red/ath:AT1G02730%09red/ath:AT2G31390%09red/ath:AT4G30440%09red/ath:AT1G12780%09red/ath:AT5G48300%09red/ath:AT5G64570%09red/ath:AT3G02230%09red/ath:AT4G39210%09red/ath:AT4G16130%09red/ath:AT1G65590%09red/ath:AT1G67070%09red
Fatty acid degradation	KEGG PATHWAY	ath00071	7	47	0.0022884	ath:AT1G54100|ath:AT1G64400|ath:AT5G47720|ath:AT1G77120|ath:AT2G47240|ath:AT1G22430|ath:AT3G48000	http://www.genome.jp/kegg-bin/show_pathway?ath00071/ath:AT1G54100%09red/ath:AT1G64400%09red/ath:AT5G47720%09red/ath:AT1G77120%09red/ath:AT2G47240%09red/ath:AT1G22430%09red/ath:AT3G48000%09red
Valine, leucine and isoleucine degradation	KEGG PATHWAY	ath00280	7	51	0.00342255	ath:AT2G38400|ath:AT5G47720|ath:AT1G21400|ath:AT1G06550|ath:AT4G34030|ath:AT1G54100|ath:AT3G48000	http://www.genome.jp/kegg-bin/show_pathway?ath00280/ath:AT2G38400%09red/ath:AT5G47720%09red/ath:AT1G21400%09red/ath:AT1G06550%09red/ath:AT4G34030%09red/ath:AT1G54100%09red/ath:AT3G48000%09red
AE16 vs. Bna16
Metabolic pathways	KEGG PATHWAY	ath01100	220	2246	7.15214e-35	ath:AT4G32370|ath:AT5G06720|ath:AT3G22200|ath:AT3G55630|ath:AT4G28750|ath:AT3G17390|ath:AT5G38430|ath:AT4G39330|ath:AT1G64660|ath:AT1G79550|ath:AT5G47720|ath:AT1G10370|ath:AT5G05270|ath:AT1G08550|ath:AT1G61790|ath:AT2G36530|ath:AT2G21330|ath:AT5G08570|ath:AT1G70710|ath:AT5G26000|ath:AT5G19040|ath:AT4G33150|ath:AT5G48880|ath:AT1G76490|ath:AT5G10100|ath:AT1G10060|ath:AT2G30490|ath:AT1G61720|ath:AT3…	http://www.genome.jp/kegg-bin/show_pathway?ath01100/ath:AT4G32370%09red/ath:AT5G06720%09red/ath:AT3G22200%09red/ath:AT3G55630%09red/ath:AT4G28750%09red/ath:AT3G17390%09red/ath:AT5G38430%09red/ath:AT4G39330%09red/ath:AT1G64660%09red/ath:AT1G79550%09red/ath:AT5G47720%09red/ath:AT1G10370%09red/ath:AT5G05270%09red/ath:AT1G08550%09red/ath:AT1G61790%09red/ath:AT2G36530%09red/ath:AT2G21330%09red/ath:AT5…
Biosynthesis of secondary metabolites	KEGG PATHWAY	ath01110	122	1107	1.72893e-22	ath:AT5G06720|ath:AT2G21330|ath:AT3G17390|ath:AT5G38430|ath:AT4G39330|ath:AT1G79550|ath:AT5G47720|ath:AT5G58770|ath:AT1G08550|ath:AT2G36530|ath:AT5G08570|ath:AT5G19040|ath:AT4G33150|ath:AT5G48880|ath:AT1G76490|ath:AT1G10060|ath:AT1G61720|ath:AT3G16150|ath:AT1G09780|ath:AT4G28130|ath:AT1G11860|ath:AT2G39770|ath:AT3G55120|ath:AT5G42800|ath:AT3G16950|ath:AT4G35090|ath:AT2G30490|ath:AT4G32840|ath:AT1…	http://www.genome.jp/kegg-bin/show_pathway?ath01110/ath:AT5G06720%09red/ath:AT2G21330%09red/ath:AT3G17390%09red/ath:AT5G38430%09red/ath:AT4G39330%09red/ath:AT1G79550%09red/ath:AT5G47720%09red/ath:AT5G58770%09red/ath:AT1G08550%09red/ath:AT2G36530%09red/ath:AT5G08570%09red/ath:AT5G19040%09red/ath:AT4G33150%09red/ath:AT5G48880%09red/ath:AT1G76490%09red/ath:AT1G10060%09red/ath:AT1G61720%09red/ath:AT3…
Carbon metabolism	KEGG PATHWAY	ath01200	46	273	4.60832e-14	ath:AT2G24270|ath:AT3G52930|ath:AT1G13440|ath:AT2G21330|ath:AT1G23310|ath:AT1G12550|ath:AT1G79550|ath:AT5G47720|ath:AT3G14415|ath:AT1G70580|ath:AT5G61410|ath:AT3G26650|ath:AT2G36530|ath:AT5G38410|ath:AT5G48230|ath:AT5G38430|ath:AT5G08570|ath:AT4G35090|ath:AT1G32470|ath:AT5G58330|ath:AT1G11860|ath:AT1G43670|ath:AT1G20620|ath:AT4G13930|ath:AT1G74030|ath:AT1G09780|ath:AT1G06550|ath:AT4G26530|ath:AT5…	http://www.genome.jp/kegg-bin/show_pathway?ath01200/ath:AT2G24270%09red/ath:AT3G52930%09red/ath:AT1G13440%09red/ath:AT2G21330%09red/ath:AT1G23310%09red/ath:AT1G12550%09red/ath:AT1G79550%09red/ath:AT5G47720%09red/ath:AT3G14415%09red/ath:AT1G70580%09red/ath:AT5G61410%09red/ath:AT3G26650%09red/ath:AT2G36530%09red/ath:AT5G38410%09red/ath:AT5G48230%09red/ath:AT5G38430%09red/ath:AT5G08570%09red/ath:AT4…
Glyoxylate and dicarboxylate metabolism	KEGG PATHWAY	ath00630	23	78	3.20546e-11	ath:AT1G23310|ath:AT1G12550|ath:AT5G47720|ath:AT3G14415|ath:AT5G38410|ath:AT5G48230|ath:AT5G38430|ath:AT1G32470|ath:AT1G11860|ath:AT4G13930|ath:AT1G70580|ath:AT2G41220|ath:AT3G14150|ath:AT3G16950|ath:AT4G35090|ath:AT3G14420|ath:AT3G17820|ath:AT1G68010|ath:AT5G09660|ath:AT1G20620|ath:AT2G13360|ath:AT4G37560|ath:AT5G35630	http://www.genome.jp/kegg-bin/show_pathway?ath00630/ath:AT1G23310%09red/ath:AT1G12550%09red/ath:AT5G47720%09red/ath:AT3G14415%09red/ath:AT5G38410%09red/ath:AT5G48230%09red/ath:AT5G38430%09red/ath:AT1G32470%09red/ath:AT1G11860%09red/ath:AT4G13930%09red/ath:AT1G70580%09red/ath:AT2G41220%09red/ath:AT3G14150%09red/ath:AT3G16950%09red/ath:AT4G35090%09red/ath:AT3G14420%09red/ath:AT3G17820%09red/ath:AT1…
Glycolysis / Gluconeogenesis	KEGG PATHWAY	ath00010	23	116	2.36918e-08	ath:AT2G24270|ath:AT3G52930|ath:AT4G36250|ath:AT2G21330|ath:AT1G79550|ath:AT5G54960|ath:AT2G36530|ath:AT1G13440|ath:AT1G77120|ath:AT5G08570|ath:AT1G43670|ath:AT1G74030|ath:AT1G09780|ath:AT1G76550|ath:AT4G26530|ath:AT3G54050|ath:AT3G16950|ath:AT4G38970|ath:AT4G32840|ath:AT5G42250|ath:AT5G52920|ath:AT1G34430|ath:AT1G12000	http://www.genome.jp/kegg-bin/show_pathway?ath00010/ath:AT2G24270%09red/ath:AT3G52930%09red/ath:AT4G36250%09red/ath:AT2G21330%09red/ath:AT1G79550%09red/ath:AT5G54960%09red/ath:AT2G36530%09red/ath:AT1G13440%09red/ath:AT1G77120%09red/ath:AT5G08570%09red/ath:AT1G43670%09red/ath:AT1G74030%09red/ath:AT1G09780%09red/ath:AT1G76550%09red/ath:AT4G26530%09red/ath:AT3G54050%09red/ath:AT3G16950%09red/ath:AT4…
Carbon fixation in photosynthetic organisms	KEGG PATHWAY	ath00710	18	69	3.1803e-08	ath:AT5G61410|ath:AT3G52930|ath:AT1G13440|ath:AT3G26650|ath:AT1G70580|ath:AT2G21330|ath:AT1G23310|ath:AT1G43670|ath:AT5G38410|ath:AT5G38430|ath:AT4G26530|ath:AT3G55800|ath:AT5G09660|ath:AT1G79550|ath:AT1G32060|ath:AT5G58330|ath:AT3G54050|ath:AT4G38970	http://www.genome.jp/kegg-bin/show_pathway?ath00710/ath:AT5G61410%09red/ath:AT3G52930%09red/ath:AT1G13440%09red/ath:AT3G26650%09red/ath:AT1G70580%09red/ath:AT2G21330%09red/ath:AT1G23310%09red/ath:AT1G43670%09red/ath:AT5G38410%09red/ath:AT5G38430%09red/ath:AT4G26530%09red/ath:AT3G55800%09red/ath:AT5G09660%09red/ath:AT1G79550%09red/ath:AT1G32060%09red/ath:AT5G58330%09red/ath:AT3G54050%09red/ath:AT4…
Flavonoid biosynthesis	KEGG PATHWAY	ath00941	11	22	1.91659e-07	ath:AT2G30490|ath:AT1G61720|ath:AT4G22880|ath:AT5G05270|ath:AT3G51240|ath:AT5G48930|ath:AT3G55120|ath:AT5G42800|ath:AT5G13930|ath:AT5G07990|ath:AT4G26220	http://www.genome.jp/kegg-bin/show_pathway?ath00941/ath:AT2G30490%09red/ath:AT1G61720%09red/ath:AT4G22880%09red/ath:AT5G05270%09red/ath:AT3G51240%09red/ath:AT5G48930%09red/ath:AT3G55120%09red/ath:AT5G42800%09red/ath:AT5G13930%09red/ath:AT5G07990%09red/ath:AT4G26220%09red
Peroxisome	KEGG PATHWAY	ath04146	17	87	2.62319e-06	ath:AT4G05530|ath:AT3G14420|ath:AT2G24580|ath:AT4G23850|ath:AT1G49430|ath:AT4G14305|ath:AT3G14415|ath:AT2G47240|ath:AT3G56700|ath:AT4G35090|ath:AT1G65930|ath:AT1G20620|ath:AT5G48880|ath:AT2G13360|ath:AT3G14150|ath:AT5G22500|ath:AT1G52870	http://www.genome.jp/kegg-bin/show_pathway?ath04146/ath:AT4G05530%09red/ath:AT3G14420%09red/ath:AT2G24580%09red/ath:AT4G23850%09red/ath:AT1G49430%09red/ath:AT4G14305%09red/ath:AT3G14415%09red/ath:AT2G47240%09red/ath:AT3G56700%09red/ath:AT4G35090%09red/ath:AT1G65930%09red/ath:AT1G20620%09red/ath:AT5G48880%09red/ath:AT2G13360%09red/ath:AT3G14150%09red/ath:AT5G22500%09red/ath:AT1G52870%09red
Glycine, serine and threonine metabolism	KEGG PATHWAY	ath00260	15	70	4.36384e-06	ath:AT1G08630|ath:AT4G13930|ath:AT2G24580|ath:AT1G70580|ath:AT1G09780|ath:AT4G12290|ath:AT1G68010|ath:AT1G74920|ath:AT1G12550|ath:AT1G23310|ath:AT1G32470|ath:AT1G11860|ath:AT2G13360|ath:AT2G38400|ath:AT3G16950	http://www.genome.jp/kegg-bin/show_pathway?ath00260/ath:AT1G08630%09red/ath:AT4G13930%09red/ath:AT2G24580%09red/ath:AT1G70580%09red/ath:AT1G09780%09red/ath:AT4G12290%09red/ath:AT1G68010%09red/ath:AT1G74920%09red/ath:AT1G12550%09red/ath:AT1G23310%09red/ath:AT1G32470%09red/ath:AT1G11860%09red/ath:AT2G13360%09red/ath:AT2G38400%09red/ath:AT3G16950%09red
Biosynthesis of amino acids	KEGG PATHWAY	ath01230	29	251	4.54712e-06	ath:AT1G08630|ath:AT3G52930|ath:AT2G21330|ath:AT1G23310|ath:AT3G17390|ath:AT4G28410|ath:AT1G02500|ath:AT1G79550|ath:AT5G53970|ath:AT1G70580|ath:AT5G61410|ath:AT2G36530|ath:AT1G13440|ath:AT5G08570|ath:AT3G47340|ath:AT1G10060|ath:AT4G13930|ath:AT1G74030|ath:AT1G09780|ath:AT4G26530|ath:AT4G32840|ath:AT2G13810|ath:AT4G38970|ath:AT3G13110|ath:AT3G17820|ath:AT2G39800|ath:AT5G52920|ath:AT1G65930|ath:AT5…	http://www.genome.jp/kegg-bin/show_pathway?ath01230/ath:AT1G08630%09red/ath:AT3G52930%09red/ath:AT2G21330%09red/ath:AT1G23310%09red/ath:AT3G17390%09red/ath:AT4G28410%09red/ath:AT1G02500%09red/ath:AT1G79550%09red/ath:AT5G53970%09red/ath:AT1G70580%09red/ath:AT5G61410%09red/ath:AT2G36530%09red/ath:AT1G13440%09red/ath:AT5G08570%09red/ath:AT3G47340%09red/ath:AT1G10060%09red/ath:AT4G13930%09red/ath:AT1…
Phagosome	KEGG PATHWAY	ath04145	15	82	2.05301e-05	ath:AT5G62690|ath:AT4G28950|ath:AT4G20890|ath:AT1G56340|ath:AT1G75780|ath:AT2G34250|ath:AT5G19770|ath:AT1G22740|ath:AT1G09210|ath:AT5G61790|ath:AT1G64200|ath:AT4G24920|ath:AT5G44340|ath:AT1G04820|ath:AT2G29550	http://www.genome.jp/kegg-bin/show_pathway?ath04145/ath:AT4G28950%09red/ath:AT4G20890%09red/ath:AT1G75780%09red/ath:AT1G56340%09red/ath:AT5G50460%09red/ath:AT1G50010%09red/ath:AT5G19770%09red/ath:AT1G22740%09red/ath:AT1G09210%09red/ath:AT5G61790%09red/ath:AT5G62700%09red/ath:AT2G34250%09red/ath:AT1G64200%09red/ath:AT5G44340%09red/ath:AT2G29550%09red
Fructose and mannose metabolism	KEGG PATHWAY	ath00051	13	64	3.29171e-05	ath:AT5G51970|ath:AT3G52930|ath:AT4G32840|ath:AT5G51830|ath:AT5G57655|ath:AT2G21330|ath:AT1G76550|ath:AT4G26530|ath:AT1G43670|ath:AT2G39770|ath:AT3G54050|ath:AT1G12000|ath:AT4G38970	http://www.genome.jp/kegg-bin/show_pathway?ath00051/ath:AT5G51970%09red/ath:AT3G52930%09red/ath:AT4G32840%09red/ath:AT5G51830%09red/ath:AT5G57655%09red/ath:AT2G21330%09red/ath:AT1G76550%09red/ath:AT4G26530%09red/ath:AT1G43670%09red/ath:AT2G39770%09red/ath:AT3G54050%09red/ath:AT1G12000%09red/ath:AT4G38970%09red
Photosynthesis	KEGG PATHWAY	ath00195	14	77	4.03033e-05	ath:AT1G06680|ath:AT3G01440|ath:AT1G79040|ath:AT4G02770|ath:AT2G30570|ath:AT4G28750|ath:AT1G52230|ath:AT1G08380|ath:AT1G20340|ath:AT1G67740|ath:AT3G50820|ath:AT1G30380|ath:AT1G55670|ath:AT5G64040	http://www.genome.jp/kegg-bin/show_pathway?ath00195/ath:AT1G06680%09red/ath:AT3G01440%09red/ath:AT1G79040%09red/ath:AT4G02770%09red/ath:AT2G30570%09red/ath:AT4G28750%09red/ath:AT1G52230%09red/ath:AT1G08380%09red/ath:AT1G20340%09red/ath:AT1G67740%09red/ath:AT3G50820%09red/ath:AT1G30380%09red/ath:AT1G55670%09red/ath:AT5G64040%09red
Plant hormone signal transduction	KEGG PATHWAY	ath04075	28	273	4.21292e-05	ath:AT4G17870|ath:AT4G34760|ath:AT3G21220|ath:AT4G00880|ath:AT1G74890|ath:AT3G19290|ath:AT4G29080|ath:AT1G10470|ath:AT5G18020|ath:AT3G15540|ath:AT3G44460|ath:AT1G19350|ath:AT2G14580|ath:AT3G05120|ath:AT2G36270|ath:AT1G04250|ath:AT5G65210|ath:AT3G23050|ath:AT2G33310|ath:AT3G23030|ath:AT4G34000|ath:AT1G45249|ath:AT1G19050|ath:AT5G25890|ath:AT3G04730|ath:AT2G47750|ath:AT2G01830|ath:AT5G25350	http://www.genome.jp/kegg-bin/show_pathway?ath04075/ath:AT4G17870%09red/ath:AT4G34760%09red/ath:AT3G21220%09red/ath:AT4G00880%09red/ath:AT1G74890%09red/ath:AT3G19290%09red/ath:AT4G29080%09red/ath:AT1G10470%09red/ath:AT5G18020%09red/ath:AT3G15540%09red/ath:AT3G44460%09red/ath:AT1G19350%09red/ath:AT2G14580%09red/ath:AT3G05120%09red/ath:AT2G36270%09red/ath:AT1G04250%09red/ath:AT5G65210%09red/ath:AT3…
Pentose phosphate pathway	KEGG PATHWAY	ath00030	12	58	5.28272e-05	ath:AT2G24270|ath:AT3G52930|ath:AT4G32840|ath:AT5G61410|ath:AT1G76550|ath:AT2G21330|ath:AT4G26530|ath:AT1G43670|ath:AT3G54050|ath:AT1G12000|ath:AT4G38970|ath:AT5G24420	http://www.genome.jp/kegg-bin/show_pathway?ath00030/ath:AT2G24270%09red/ath:AT3G52930%09red/ath:AT4G32840%09red/ath:AT5G61410%09red/ath:AT1G76550%09red/ath:AT2G21330%09red/ath:AT4G26530%09red/ath:AT1G43670%09red/ath:AT3G54050%09red/ath:AT1G12000%09red/ath:AT4G38970%09red/ath:AT5G24420%09red
Valine, leucine and isoleucine degradation	KEGG PATHWAY	ath00280	11	51	8.46093e-05	ath:AT1G10060|ath:AT4G36250|ath:AT2G38400|ath:AT1G21400|ath:AT1G06550|ath:AT5G48230|ath:AT4G34030|ath:AT4G11820|ath:AT5G47720|ath:AT5G48880|ath:AT3G16950	http://www.genome.jp/kegg-bin/show_pathway?ath00280/ath:AT1G10060%09red/ath:AT4G36250%09red/ath:AT2G38400%09red/ath:AT1G21400%09red/ath:AT1G06550%09red/ath:AT5G48230%09red/ath:AT4G34030%09red/ath:AT4G11820%09red/ath:AT5G47720%09red/ath:AT5G48880%09red/ath:AT3G16950%09red
Pentose and glucuronate interconversions	KEGG PATHWAY	ath00040	14	96	0.000281335	ath:AT1G67750|ath:AT5G51970|ath:AT5G15490|ath:AT5G55590|ath:AT4G32370|ath:AT5G48900|ath:AT5G61410|ath:AT4G33220|ath:AT5G17200|ath:AT3G14310|ath:AT3G54920|ath:AT1G11580|ath:AT5G57655|ath:AT1G04680	http://www.genome.jp/kegg-bin/show_pathway?ath00040/ath:AT1G67750%09red/ath:AT5G51970%09red/ath:AT5G15490%09red/ath:AT5G55590%09red/ath:AT4G32370%09red/ath:AT5G48900%09red/ath:AT5G61410%09red/ath:AT4G33220%09red/ath:AT5G17200%09red/ath:AT3G14310%09red/ath:AT3G54920%09red/ath:AT1G11580%09red/ath:AT5G57655%09red/ath:AT1G04680%09red
Tryptophan metabolism	KEGG PATHWAY	ath00380	11	60	0.000281992	ath:AT3G44300|ath:AT4G36250|ath:AT5G48230|ath:AT1G70560|ath:AT1G80360|ath:AT5G26000|ath:AT1G20620|ath:AT1G04580|ath:AT5G47720|ath:AT3G16950|ath:AT4G35090	http://www.genome.jp/kegg-bin/show_pathway?ath00380/ath:AT3G44300%09red/ath:AT4G36250%09red/ath:AT5G48230%09red/ath:AT1G70560%09red/ath:AT1G80360%09red/ath:AT5G26000%09red/ath:AT1G20620%09red/ath:AT1G04580%09red/ath:AT5G47720%09red/ath:AT3G16950%09red/ath:AT4G35090%09red
Alanine, aspartate and glutamate metabolism	KEGG PATHWAY	ath00250	10	51	0.000342009	ath:AT3G17820|ath:AT3G16150|ath:AT1G70580|ath:AT3G22200|ath:AT1G23310|ath:AT5G17330|ath:AT2G38400|ath:AT3G47340|ath:AT2G13360|ath:AT5G35630	http://www.genome.jp/kegg-bin/show_pathway?ath00250/ath:AT3G17820%09red/ath:AT3G16150%09red/ath:AT1G70580%09red/ath:AT3G22200%09red/ath:AT1G23310%09red/ath:AT5G17330%09red/ath:AT2G38400%09red/ath:AT3G47340%09red/ath:AT2G13360%09red/ath:AT5G35630%09red
Photosynthesis - antenna proteins	KEGG PATHWAY	ath00196	7	22	0.000342009	ath:AT3G08940|ath:AT1G19150|ath:AT3G61470|ath:AT2G05100|ath:AT3G54890|ath:AT3G27690|ath:AT1G29930	http://www.genome.jp/kegg-bin/show_pathway?ath00196/ath:AT3G08940%09red/ath:AT1G19150%09red/ath:AT3G61470%09red/ath:AT2G05100%09red/ath:AT3G54890%09red/ath:AT3G27690%09red/ath:AT1G29930%09red
Fatty acid degradation	KEGG PATHWAY	ath00071	9	47	0.000884527	ath:AT1G49430|ath:AT2G47240|ath:AT4G36250|ath:AT4G23850|ath:AT5G48880|ath:AT5G48230|ath:AT1G77120|ath:AT5G42250|ath:AT5G47720	http://www.genome.jp/kegg-bin/show_pathway?ath00071/ath:AT1G49430%09red/ath:AT2G47240%09red/ath:AT4G36250%09red/ath:AT4G23850%09red/ath:AT5G48880%09red/ath:AT5G48230%09red/ath:AT1G77120%09red/ath:AT5G42250%09red/ath:AT5G47720%09red
Amino sugar and nucleotide sugar metabolism	KEGG PATHWAY	ath00520	15	131	0.00136863	ath:AT5G26120|ath:AT5G15490|ath:AT2G39770|ath:AT5G51830|ath:AT5G15650|ath:AT4G30440|ath:AT1G12780|ath:AT1G08200|ath:AT5G50750|ath:AT5G64570|ath:AT3G02230|ath:AT3G12500|ath:AT3G08900|ath:AT3G23820|ath:AT5G19220	http://www.genome.jp/kegg-bin/show_pathway?ath00520/ath:AT5G26120%09red/ath:AT5G15490%09red/ath:AT2G39770%09red/ath:AT5G51830%09red/ath:AT5G15650%09red/ath:AT4G30440%09red/ath:AT1G12780%09red/ath:AT1G08200%09red/ath:AT5G50750%09red/ath:AT5G64570%09red/ath:AT3G02230%09red/ath:AT3G12500%09red/ath:AT3G08900%09red/ath:AT3G23820%09red/ath:AT5G19220%09red
Phenylpropanoid biosynthesis	KEGG PATHWAY	ath00940	17	166	0.00176003	ath:AT1G65060|ath:AT2G30490|ath:AT5G48930|ath:AT5G06720|ath:AT3G53260|ath:AT4G36430|ath:AT3G18070|ath:AT4G39330|ath:AT3G49120|ath:AT3G60140|ath:AT3G21560|ath:AT3G60120|ath:AT4G26220|ath:AT2G37130|ath:AT4G36220|ath:AT4G37520|ath:AT2G22420	http://www.genome.jp/kegg-bin/show_pathway?ath00940/ath:AT1G65060%09red/ath:AT2G30490%09red/ath:AT5G48930%09red/ath:AT5G06720%09red/ath:AT3G53260%09red/ath:AT4G36430%09red/ath:AT3G18070%09red/ath:AT4G39330%09red/ath:AT3G49120%09red/ath:AT3G60140%09red/ath:AT3G21560%09red/ath:AT3G60120%09red/ath:AT4G26220%09red/ath:AT2G37130%09red/ath:AT4G36220%09red/ath:AT4G37520%09red/ath:AT2G22420%09red
Cysteine and methionine metabolism	KEGG PATHWAY	ath00270	14	121	0.00180401	ath:AT1G10060|ath:AT5G53970|ath:AT3G23810|ath:AT2G38400|ath:AT3G17390|ath:AT1G64660|ath:AT1G80360|ath:AT4G28410|ath:AT1G02500|ath:AT5G09660|ath:AT5G49160|ath:AT1G62380|ath:AT1G12010|ath:AT3G13110	http://www.genome.jp/kegg-bin/show_pathway?ath00270/ath:AT1G10060%09red/ath:AT5G53970%09red/ath:AT3G23810%09red/ath:AT2G38400%09red/ath:AT3G17390%09red/ath:AT1G64660%09red/ath:AT1G80360%09red/ath:AT4G28410%09red/ath:AT1G02500%09red/ath:AT5G09660%09red/ath:AT5G49160%09red/ath:AT1G62380%09red/ath:AT1G12010%09red/ath:AT3G13110%09red
Nitrogen metabolism	KEGG PATHWAY	ath00910	8	43	0.0020231	ath:AT3G44300|ath:AT3G17820|ath:AT1G08065|ath:AT3G01500|ath:AT5G14740|ath:AT2G41220|ath:AT4G37560|ath:AT5G35630	http://www.genome.jp/kegg-bin/show_pathway?ath00910/ath:AT3G44300%09red/ath:AT3G17820%09red/ath:AT1G08065%09red/ath:AT3G01500%09red/ath:AT5G14740%09red/ath:AT2G41220%09red/ath:AT4G37560%09red/ath:AT5G35630%09red
DNA replication	KEGG PATHWAY	ath03030	8	50	0.00469185	ath:AT2G16440|ath:AT2G07690|ath:AT1G52950|ath:AT5G67100|ath:AT1G44900|ath:AT5G46280|ath:AT2G24490|ath:AT4G02060	http://www.genome.jp/kegg-bin/show_pathway?ath03030/ath:AT2G16440%09red/ath:AT2G07690%09red/ath:AT1G52950%09red/ath:AT5G67100%09red/ath:AT1G44900%09red/ath:AT5G46280%09red/ath:AT2G24490%09red/ath:AT4G02060%09red
